# Supplementary material for: N,N-Bis(4-nitro­phen­yl)acetamide
Source: Acta Crystallogr Sect E Struct Rep Online. 2013 Feb 28;69(Pt 3):o457. doi: 10.1107/S1600536813005175 (PMC3588481; doi:10.1107/S1600536813005175)
Supplement: Supplementary file 1 [file e-69-0o457-sup1.cif]

##############################################################################
#                                                                            #
# This CIF contains the data in a paper accepted for publication in          #
# Acta Crystallographica Section E. It conforms to the requirements of       #
# Notes for Authors for Acta Crystallographica Section E, and has been       #
# peer reviewed under the auspices of the IUCr Commission on Journals.       #
#                                                                            #
# Full details of the Crystallographic Information File format               #
# are given in the paper "The Crystallographic Information File (CIF):       #
# a New Standard Archive File for Crystallography" by S. R. Hall, F. H.      #
# Allen and I. D. Brown [Acta Cryst. (1991), A47, 655-685].                  #
#                                                                            #
# The current version of the core CIF dictionary is obtainable from          #
# ftp://ftp.iucr.org/pub/cif_core.dic.                                       #
#                                                                            #
# Software is freely available for graphical display of the structure(s)     #
# in this CIF. For information consult the CIF software page                 #
# http://www.iucr.org/resources/cif/software.                                #
#                                                                            #
# This file may be used for bona fide research purposes within the           #
# scientific community so long as proper attribution is given to the journal # 
# article from which it was obtained.                                        #
#                                                                            #
##############################################################################
data_global
_audit_creation_method     'by CrystalStructure 4.0'
_journal_date_recd_electronic     2013-02-06
_journal_date_accepted     2013-02-22
_journal_name_full     'Acta Crystallographica, Section E'
_journal_year     2013
_journal_volume     69
_journal_issue      3
_journal_page_first     o457
_journal_page_last     o457
_journal_paper_category     QO
_journal_paper_doi     10.1107/S1600536813005175
_journal_coeditor_code     FF2098
_publ_contact_author_name     'Okuno Tsunehisa'
_publ_contact_author_address
;
Department of Material Science and Chemistry
Wakayama University
Sakaedani
Wakayama
640-8510
Japan
;
_publ_contact_author_email     'okuno@center.wakayama-u.ac.jp'
_publ_contact_author_fax     '+81-73-457-8272'
_publ_contact_author_phone     '+81-73-457-8264'
_publ_section_title
;
<i>N</i>,<i>N</i>-Bis(4-nitrophenyl)acetamide
;
loop_
    _publ_author_name
    _publ_author_address
    'Nanaura, Kokichi'
;
Department of Material Science and Chemistry
Wakayama University
Sakaedani
Wakayama
640-8510
Japan
;
    'Okuno, Tsunehisa'
;
Department of Material Science and Chemistry
Wakayama University
Sakaedani
Wakayama
640-8510
Japan
;
data_I
_chemical_name_systematic
;
<i>N</i>,<i>N</i>-Bis(4-nitrophenyl)acetamide
;
_chemical_formula_moiety     'C14 H11 N3 O5'
_chemical_formula_sum     'C14 H11 N3 O5'
_chemical_formula_iupac     'C14 H11 N3 O5'
_chemical_formula_weight     301.26
_chemical_melting_point     ?
_symmetry_cell_setting     triclinic
_symmetry_space_group_name_H-M     'P -1'
_symmetry_space_group_name_Hall     '-P 1'
loop_
    _symmetry_equiv_pos_site_id
    _symmetry_equiv_pos_as_xyz
    1 '+X,+Y,+Z'
    2 '-X,-Y,-Z'
_cell_length_a     7.454(3)
_cell_length_b     8.070(4)
_cell_length_c     12.078(5)
_cell_angle_alpha     81.449(10)
_cell_angle_beta     74.676(10)
_cell_angle_gamma     88.062(13)
_cell_volume     692.9(6)
_cell_formula_units_Z     2
_cell_measurement_reflns_used     1648
_cell_measurement_theta_min     1.77
_cell_measurement_theta_max     25.03
_cell_measurement_temperature     93
_exptl_crystal_description     platelet
_exptl_crystal_colour     colourless
_exptl_crystal_size_max     0.100
_exptl_crystal_size_mid     0.100
_exptl_crystal_size_min     0.080
_exptl_crystal_density_diffrn     1.444
_exptl_crystal_density_meas     ?
_exptl_crystal_density_method     'not measured'
_exptl_crystal_F_000     312.00
_exptl_absorpt_coefficient_mu     0.112
_exptl_absorpt_correction_type     numerical
_exptl_absorpt_process_details     '(<i>NUMABS</i>; Rigaku, 1999)'
_exptl_absorpt_correction_T_min     0.984
_exptl_absorpt_correction_T_max     0.991
_diffrn_ambient_temperature     93
_diffrn_radiation_type     'Mo K\a'
_diffrn_radiation_wavelength     0.71075
_diffrn_radiation_source     ?
_diffrn_measurement_device_type     'Rigaku Saturn724+'
_diffrn_measurement_method     \w
_diffrn_detector_area_resol_mean     28.445
_diffrn_reflns_number     4684
_diffrn_reflns_av_R_equivalents     0.0955
_diffrn_reflns_theta_max     25.00
_diffrn_reflns_theta_full     25.00
_diffrn_measured_fraction_theta_max     0.982
_diffrn_measured_fraction_theta_full     0.982
_diffrn_reflns_limit_h_min     -8
_diffrn_reflns_limit_h_max     8
_diffrn_reflns_limit_k_min     -9
_diffrn_reflns_limit_k_max     9
_diffrn_reflns_limit_l_min     -14
_diffrn_reflns_limit_l_max     14
_diffrn_standards_number     0
_diffrn_standards_interval_count     .
_diffrn_standards_decay_%     ?
_refine_special_details
;
Refinement was performed using all reflections. The weighted <i>R</i>-factor
(<i>wR</i>) and goodness of fit (<i>S</i>) are based on <i>F</i>^2^.
<i>R</i>-factor (gt) are based on <i>F</i>. The threshold expression of
<i>F</i>^2^ > 2.0 \s(<i>F</i>^2^) is used only for calculating <i>R</i>-factor
(gt).
;
_reflns_number_total     2397
_reflns_number_gt     2038
_reflns_threshold_expression     F^2^>2\s(F^2^)
_refine_ls_structure_factor_coef     Fsqd
_refine_ls_R_factor_gt     0.0526
_refine_ls_wR_factor_ref     0.1384
_refine_ls_goodness_of_fit_ref     1.063
_refine_ls_number_reflns     2397
_refine_ls_number_parameters     200
_refine_ls_number_restraints     0
_refine_ls_hydrogen_treatment     constr
_refine_ls_weighting_scheme     calc
_refine_ls_weighting_details
            'w = 1/[\s^2^(Fo^2^)+(0.0625P)^2^+0.2501P] where P=(Fo^2^+2Fc^2^)/3'
_atom_sites_solution_hydrogens     geom
_atom_sites_solution_primary     direct
_atom_sites_solution_secondary     difmap
_refine_ls_shift/su_max     0.000
_refine_diff_density_max     0.270
_refine_diff_density_min     -0.270
_refine_ls_extinction_method     none
_refine_ls_extinction_coef     ?
loop_
    _atom_type_symbol
    _atom_type_description
    _atom_type_scat_dispersion_real
    _atom_type_scat_dispersion_imag
    _atom_type_scat_source
    'C' 'C' 0.0033 0.0016
;
International Tables for Crystallography
(1992, Vol. C, Tables 4.2.6.8 and 6.1.1.4)
;
    'H' 'H' 0.0000 0.0000
;
International Tables for Crystallography
(1992, Vol. C, Table 6.1.1.4)
;
    'N' 'N' 0.0061 0.0033
;
International Tables for Crystallography
(1992, Vol. C, Tables 4.2.6.8 and 6.1.1.4)
;
    'O' 'O' 0.0106 0.0060
;
International Tables for Crystallography
(1992, Vol. C, Tables 4.2.6.8 and 6.1.1.4)
;
_computing_data_collection     'CrystalClear (Rigaku, 2008)'
_computing_cell_refinement     'CrystalClear (Rigaku, 2008)'
_computing_data_reduction     'CrystalClear (Rigaku, 2008)'
_computing_structure_solution     'SHELXD (Schneider, <i>et al.</i>, 2002)'
_computing_structure_refinement     'SHELXL97 (Sheldrick, 2008)'
_computing_molecular_graphics     'ORTEP-3 for Windows (Farrugia, 2012)'
_computing_publication_material     'CrystalStructure (Rigaku, 2010)'
loop_
    _atom_site_type_symbol
    _atom_site_label
    _atom_site_fract_x
    _atom_site_fract_y
    _atom_site_fract_z
    _atom_site_U_iso_or_equiv
    _atom_site_adp_type
    _atom_site_calc_flag
    _atom_site_refinement_flags
    _atom_site_occupancy
    _atom_site_symmetry_multiplicity
    _atom_site_disorder_assembly
    _atom_site_disorder_group
    O O1 -0.5557(2) -0.5404(2) 0.37979(13) 0.0390(4) Uani d . 1.0 2 . .
    O O2 -0.3035(2) -0.6254(2) 0.26745(17) 0.0472(5) Uani d . 1.0 2 . .
    O O3 0.74805(19) 0.2913(3) -0.02433(13) 0.0439(5) Uani d . 1.0 2 . .
    O O4 0.5763(3) 0.3680(3) -0.13945(14) 0.0527(6) Uani d . 1.0 2 . .
    O O5 -0.19693(17) 0.09710(17) 0.50403(11) 0.0252(4) Uani d . 1.0 2 . .
    N N1 -0.03594(19) 0.0866(2) 0.31681(13) 0.0197(4) Uani d . 1.0 2 . .
    N N2 -0.3953(3) -0.5182(3) 0.31981(16) 0.0303(5) Uani d . 1.0 2 . .
    N N3 0.5958(3) 0.3042(3) -0.04519(14) 0.0297(5) Uani d . 1.0 2 . .
    C C1 -0.1318(3) -0.0612(3) 0.31114(15) 0.0202(4) Uani d . 1.0 2 . .
    C C2 -0.3232(3) -0.0792(3) 0.35967(16) 0.0220(5) Uani d . 1.0 2 . .
    C C3 -0.4102(3) -0.2286(3) 0.36144(16) 0.0234(5) Uani d . 1.0 2 . .
    C C4 -0.3058(3) -0.3557(3) 0.31174(16) 0.0235(5) Uani d . 1.0 2 . .
    C C5 -0.1181(3) -0.3371(3) 0.25680(17) 0.0252(5) Uani d . 1.0 2 . .
    C C6 -0.0311(3) -0.1892(3) 0.25763(17) 0.0247(5) Uani d . 1.0 2 . .
    C C7 0.1247(3) 0.1395(3) 0.22310(16) 0.0214(5) Uani d . 1.0 2 . .
    C C8 0.3012(3) 0.1129(3) 0.24046(17) 0.0300(5) Uani d . 1.0 2 . .
    C C9 0.4555(3) 0.1664(3) 0.15180(17) 0.0307(5) Uani d . 1.0 2 . .
    C C10 0.4306(3) 0.2425(3) 0.04780(16) 0.0238(5) Uani d . 1.0 2 . .
    C C11 0.2570(3) 0.2667(3) 0.02760(17) 0.0330(5) Uani d . 1.0 2 . .
    C C12 0.1024(3) 0.2137(3) 0.11739(17) 0.0299(5) Uani d . 1.0 2 . .
    C C13 -0.0767(3) 0.1569(3) 0.41913(16) 0.0213(5) Uani d . 1.0 2 . .
    C C14 0.0321(3) 0.3092(3) 0.42132(18) 0.0290(5) Uani d . 1.0 2 . .
    H H2 -0.3936 0.0110 0.3914 0.0264 Uiso calc R 1.0 2 . .
    H H3 -0.5398 -0.2433 0.3963 0.0280 Uiso calc R 1.0 2 . .
    H H5 -0.0506 -0.4242 0.2193 0.0302 Uiso calc R 1.0 2 . .
    H H6 0.0982 -0.1747 0.2215 0.0297 Uiso calc R 1.0 2 . .
    H H8 0.3154 0.0582 0.3129 0.0360 Uiso calc R 1.0 2 . .
    H H9 0.5769 0.1508 0.1627 0.0368 Uiso calc R 1.0 2 . .
    H H11 0.2438 0.3183 -0.0458 0.0396 Uiso calc R 1.0 2 . .
    H H12 -0.0188 0.2285 0.1060 0.0358 Uiso calc R 1.0 2 . .
    H H14A 0.0786 0.3679 0.3422 0.0347 Uiso calc R 1.0 2 . .
    H H14B 0.1373 0.2749 0.4538 0.0347 Uiso calc R 1.0 2 . .
    H H14C -0.0486 0.3841 0.4695 0.0347 Uiso calc R 1.0 2 . .
loop_
    _atom_site_aniso_label
    _atom_site_aniso_U_11
    _atom_site_aniso_U_22
    _atom_site_aniso_U_33
    _atom_site_aniso_U_12
    _atom_site_aniso_U_13
    _atom_site_aniso_U_23
    O1 0.0354(9) 0.0405(10) 0.0406(9) -0.0158(7) -0.0123(7) 0.0037(8)
    O2 0.0371(9) 0.0279(9) 0.0846(14) 0.0051(7) -0.0246(9) -0.0190(9)
    O3 0.0219(8) 0.0775(14) 0.0301(9) -0.0079(8) -0.0056(7) -0.0009(9)
    O4 0.0369(9) 0.0839(15) 0.0282(9) -0.0039(9) -0.0072(7) 0.0190(9)
    O5 0.0200(7) 0.0326(8) 0.0224(7) 0.0023(6) -0.0038(6) -0.0061(6)
    N1 0.0151(8) 0.0236(9) 0.0205(8) -0.0001(6) -0.0051(6) -0.0026(7)
    N2 0.0272(10) 0.0289(10) 0.0390(10) -0.0025(8) -0.0184(8) -0.0001(8)
    N3 0.0267(9) 0.0390(11) 0.0221(9) -0.0034(8) -0.0047(7) -0.0027(8)
    C1 0.0174(9) 0.0244(10) 0.0198(9) 0.0003(8) -0.0080(7) -0.0006(8)
    C2 0.0171(9) 0.0281(11) 0.0215(9) 0.0042(8) -0.0066(8) -0.0037(8)
    C3 0.0158(9) 0.0306(11) 0.0237(10) -0.0009(8) -0.0067(8) -0.0008(9)
    C4 0.0221(10) 0.0233(11) 0.0266(10) -0.0025(8) -0.0118(8) 0.0017(8)
    C5 0.0213(10) 0.0262(11) 0.0299(11) 0.0040(8) -0.0087(8) -0.0073(9)
    C6 0.0154(9) 0.0303(11) 0.0283(10) 0.0016(8) -0.0051(8) -0.0052(9)
    C7 0.0186(9) 0.0236(10) 0.0227(10) -0.0017(8) -0.0056(8) -0.0050(8)
    C8 0.0226(10) 0.0429(13) 0.0232(10) -0.0003(9) -0.0080(8) 0.0034(9)
    C9 0.0179(10) 0.0480(14) 0.0268(11) -0.0016(9) -0.0083(8) -0.0025(10)
    C10 0.0198(10) 0.0280(11) 0.0228(10) -0.0026(8) -0.0034(8) -0.0048(9)
    C11 0.0289(11) 0.0468(14) 0.0220(10) 0.0019(10) -0.0092(9) 0.0032(10)
    C12 0.0192(10) 0.0457(13) 0.0257(10) -0.0003(9) -0.0093(8) -0.0021(10)
    C13 0.0167(9) 0.0247(11) 0.0243(10) 0.0062(8) -0.0089(8) -0.0039(8)
    C14 0.0300(11) 0.0314(12) 0.0279(11) -0.0031(9) -0.0104(9) -0.0062(9)
loop_
    _geom_bond_atom_site_label_1
    _geom_bond_atom_site_label_2
    _geom_bond_site_symmetry_1
    _geom_bond_site_symmetry_2
    _geom_bond_distance
    _geom_bond_publ_flag
    O1 N2 . . 1.226(3) no
    O2 N2 . . 1.229(3) no
    O3 N3 . . 1.224(3) no
    O4 N3 . . 1.221(3) no
    O5 C13 . . 1.218(2) no
    N1 C1 . . 1.430(3) no
    N1 C7 . . 1.439(2) no
    N1 C13 . . 1.393(3) no
    N2 C4 . . 1.470(3) no
    N3 C10 . . 1.473(3) no
    C1 C2 . . 1.395(3) no
    C1 C6 . . 1.392(3) no
    C2 C3 . . 1.383(3) no
    C3 C4 . . 1.379(3) no
    C4 C5 . . 1.384(3) no
    C5 C6 . . 1.380(3) no
    C7 C8 . . 1.391(3) no
    C7 C12 . . 1.376(3) no
    C8 C9 . . 1.379(3) no
    C9 C10 . . 1.369(3) no
    C10 C11 . . 1.382(3) no
    C11 C12 . . 1.386(3) no
    C13 C14 . . 1.502(3) no
    C2 H2 . . 0.950 no
    C3 H3 . . 0.950 no
    C5 H5 . . 0.950 no
    C6 H6 . . 0.950 no
    C8 H8 . . 0.950 no
    C9 H9 . . 0.950 no
    C11 H11 . . 0.950 no
    C12 H12 . . 0.950 no
    C14 H14A . . 0.980 no
    C14 H14B . . 0.980 no
    C14 H14C . . 0.980 no
loop_
    _geom_contact_atom_site_label_1
    _geom_contact_atom_site_label_2
    _geom_contact_distance
    _geom_contact_site_symmetry_1
    _geom_contact_site_symmetry_2
    _geom_contact_publ_flag
    O1 C3 2.730(3) . . no
    O1 C5 3.552(3) . . no
    O2 C3 3.551(3) . . no
    O2 C5 2.716(3) . . no
    O3 C9 2.712(3) . . no
    O3 C11 3.554(3) . . no
    O4 C9 3.543(3) . . no
    O4 C11 2.740(3) . . no
    O5 C1 2.746(3) . . no
    O5 C2 2.765(3) . . no
    O5 C7 3.576(3) . . no
    C1 C4 2.744(3) . . no
    C1 C8 3.408(3) . . no
    C1 C12 3.163(3) . . no
    C2 C5 2.786(3) . . no
    C2 C13 2.977(3) . . no
    C3 C6 2.780(3) . . no
    C6 C7 2.860(3) . . no
    C6 C8 3.480(4) . . no
    C6 C12 3.481(4) . . no
    C6 C13 3.595(4) . . no
    C7 C10 2.725(3) . . no
    C7 C14 2.850(4) . . no
    C8 C11 2.780(3) . . no
    C8 C13 3.109(3) . . no
    C8 C14 3.131(3) . . no
    C9 C12 2.776(3) . . no
    C12 C13 3.500(3) . . no
    O1 O1 3.380(3) . 2_446 no
    O1 O4 3.067(3) . 2_555 no
    O1 C3 3.345(3) . 2_446 no
    O1 C4 3.570(3) . 2_446 no
    O1 C14 3.228(3) . 1_445 no
    O2 O4 3.355(3) . 2_555 no
    O2 N1 3.105(3) . 1_545 no
    O2 C9 3.199(4) . 1_445 no
    O2 C12 3.415(3) . 1_545 no
    O2 C13 3.128(3) . 1_545 no
    O2 C14 3.474(4) . 1_545 no
    O3 C5 3.361(3) . 2_655 no
    O3 C6 3.240(3) . 2_655 no
    O3 C11 3.560(4) . 2_665 no
    O3 C12 3.501(3) . 1_655 no
    O4 O1 3.067(3) . 2_555 no
    O4 O2 3.355(3) . 2_555 no
    O4 N2 2.948(3) . 2_555 no
    O4 C3 3.568(4) . 2_555 no
    O4 C4 3.270(3) . 2_555 no
    O4 C10 3.479(4) . 2_665 no
    O5 O5 3.266(3) . 2_556 no
    O5 N1 3.279(3) . 2_556 no
    O5 C2 3.518(3) . 2_456 no
    O5 C3 3.183(3) . 2_456 no
    O5 C8 3.204(3) . 2_556 no
    O5 C13 3.062(3) . 2_556 no
    O5 C14 3.536(3) . 2_556 no
    N1 O2 3.105(3) . 1_565 no
    N1 O5 3.279(3) . 2_556 no
    N2 O4 2.948(3) . 2_555 no
    C2 O5 3.518(3) . 2_456 no
    C3 O1 3.345(3) . 2_446 no
    C3 O4 3.568(4) . 2_555 no
    C3 O5 3.183(3) . 2_456 no
    C4 O1 3.570(3) . 2_446 no
    C4 O4 3.270(3) . 2_555 no
    C5 O3 3.361(3) . 2_655 no
    C5 C14 3.553(3) . 1_545 no
    C6 O3 3.240(3) . 2_655 no
    C8 O5 3.204(3) . 2_556 no
    C9 O2 3.199(4) . 1_665 no
    C10 O4 3.479(4) . 2_665 no
    C11 O3 3.560(4) . 2_665 no
    C12 O2 3.415(3) . 1_565 no
    C12 O3 3.501(3) . 1_455 no
    C13 O2 3.128(3) . 1_565 no
    C13 O5 3.062(3) . 2_556 no
    C13 C13 3.324(3) . 2_556 no
    C14 O1 3.228(3) . 1_665 no
    C14 O2 3.474(4) . 1_565 no
    C14 O5 3.536(3) . 2_556 no
    C14 C5 3.553(3) . 1_565 no
    O1 H3 2.4445 . . no
    O2 H5 2.4240 . . no
    O3 H9 2.4141 . . no
    O4 H11 2.4557 . . no
    O5 H2 2.4258 . . no
    O5 H14A 3.1191 . . no
    O5 H14B 2.7956 . . no
    O5 H14C 2.5300 . . no
    N1 H2 2.6396 . . no
    N1 H6 2.5961 . . no
    N1 H8 2.6096 . . no
    N1 H12 2.6044 . . no
    N1 H14A 2.5407 . . no
    N1 H14B 2.9533 . . no
    N1 H14C 3.2219 . . no
    N2 H3 2.6186 . . no
    N2 H5 2.6197 . . no
    N3 H9 2.5992 . . no
    N3 H11 2.6241 . . no
    C1 H3 3.2660 . . no
    C1 H5 3.2663 . . no
    C1 H8 3.5073 . . no
    C1 H12 3.1019 . . no
    C2 H6 3.2698 . . no
    C3 H5 3.2729 . . no
    C4 H2 3.2393 . . no
    C4 H6 3.2372 . . no
    C5 H3 3.2729 . . no
    C6 H2 3.2704 . . no
    C6 H8 3.5719 . . no
    C6 H12 3.5807 . . no
    C7 H6 2.5530 . . no
    C7 H9 3.2561 . . no
    C7 H11 3.2541 . . no
    C7 H14A 2.4635 . . no
    C7 H14B 3.1646 . . no
    C8 H6 2.8821 . . no
    C8 H12 3.2625 . . no
    C8 H14A 2.8181 . . no
    C8 H14B 3.0116 . . no
    C9 H11 3.2675 . . no
    C10 H8 3.2278 . . no
    C10 H12 3.2382 . . no
    C11 H9 3.2672 . . no
    C12 H6 3.1965 . . no
    C12 H8 3.2615 . . no
    C12 H14A 3.1125 . . no
    C13 H2 2.7932 . . no
    C13 H8 2.9975 . . no
    C14 H8 3.0518 . . no
    H2 H3 2.3419 . . no
    H5 H6 2.3380 . . no
    H6 H8 3.0232 . . no
    H6 H12 3.5205 . . no
    H8 H9 2.3401 . . no
    H8 H14A 3.0202 . . no
    H8 H14B 2.6923 . . no
    H11 H12 2.3500 . . no
    H12 H14A 3.4692 . . no
    O1 H3 3.2240 . 2_446 no
    O1 H14A 3.0122 . 1_445 no
    O1 H14B 2.6480 . 1_445 no
    O1 H14C 3.5911 . 1_445 no
    O1 H14C 3.3464 . 2_456 no
    O2 H2 3.0985 . 1_545 no
    O2 H9 2.6542 . 1_445 no
    O2 H11 3.3131 . 2_555 no
    O2 H12 2.8331 . 1_545 no
    O2 H14A 3.2039 . 1_545 no
    O2 H14C 3.4762 . 1_545 no
    O3 H5 2.8961 . 2_655 no
    O3 H6 2.6499 . 2_655 no
    O3 H11 3.3887 . 2_665 no
    O3 H12 2.6276 . 1_655 no
    O4 H3 3.4790 . 2_555 no
    O4 H5 3.4369 . 2_655 no
    O4 H6 2.8701 . 2_655 no
    O4 H14A 3.5560 . 2_665 no
    O5 H2 3.0802 . 2_456 no
    O5 H3 2.3895 . 2_456 no
    O5 H8 2.3362 . 2_556 no
    O5 H14B 3.0071 . 2_556 no
    N2 H3 3.5938 . 2_446 no
    N2 H9 3.5400 . 1_445 no
    N2 H11 3.3749 . 2_555 no
    N2 H14C 3.5320 . 1_545 no
    N3 H5 3.5638 . 2_655 no
    N3 H6 2.9605 . 2_655 no
    C1 H9 3.4281 . 1_455 no
    C1 H14B 3.0862 . 2_556 no
    C2 H2 3.2949 . 2_456 no
    C2 H8 3.0367 . 1_455 no
    C2 H9 3.0316 . 1_455 no
    C2 H14B 3.1521 . 2_556 no
    C3 H8 3.1294 . 1_455 no
    C3 H14B 3.3704 . 2_556 no
    C4 H11 3.0913 . 2_555 no
    C4 H14B 3.5370 . 2_556 no
    C4 H14C 3.4905 . 1_545 no
    C5 H11 2.9211 . 2_555 no
    C5 H14A 2.9518 . 1_545 no
    C5 H14B 3.5699 . 2_556 no
    C5 H14C 3.2916 . 1_545 no
    C6 H14B 3.3341 . 2_556 no
    C8 H2 3.2859 . 1_655 no
    C8 H3 3.5429 . 1_655 no
    C9 H2 3.4298 . 1_655 no
    C12 H5 3.3853 . 1_565 no
    C13 H3 3.2539 . 2_456 no
    C13 H8 3.4855 . 2_556 no
    C13 H14B 3.5847 . 2_556 no
    C14 H5 3.1790 . 1_565 no
    C14 H14C 2.9936 . 2_566 no
    H2 O2 3.0985 . 1_565 no
    H2 O5 3.0802 . 2_456 no
    H2 C2 3.2949 . 2_456 no
    H2 C8 3.2859 . 1_455 no
    H2 C9 3.4298 . 1_455 no
    H2 H2 2.6662 . 2_456 no
    H2 H3 3.3208 . 2_456 no
    H2 H8 2.5836 . 1_455 no
    H2 H9 2.8867 . 1_455 no
    H2 H14B 3.5740 . 2_556 no
    H3 O1 3.2240 . 2_446 no
    H3 O4 3.4790 . 2_555 no
    H3 O5 2.3895 . 2_456 no
    H3 N2 3.5938 . 2_446 no
    H3 C8 3.5429 . 1_455 no
    H3 C13 3.2539 . 2_456 no
    H3 H2 3.3208 . 2_456 no
    H3 H8 2.7875 . 1_455 no
    H3 H14C 3.2232 . 2_456 no
    H5 O3 2.8961 . 2_655 no
    H5 O4 3.4369 . 2_655 no
    H5 N3 3.5638 . 2_655 no
    H5 C12 3.3853 . 1_545 no
    H5 C14 3.1790 . 1_545 no
    H5 H11 2.8595 . 2_555 no
    H5 H12 3.2729 . 1_545 no
    H5 H14A 2.4184 . 1_545 no
    H5 H14C 3.1864 . 1_545 no
    H6 O3 2.6499 . 2_655 no
    H6 O4 2.8701 . 2_655 no
    H6 N3 2.9605 . 2_655 no
    H8 O5 2.3362 . 2_556 no
    H8 C2 3.0367 . 1_655 no
    H8 C3 3.1294 . 1_655 no
    H8 C13 3.4855 . 2_556 no
    H8 H2 2.5836 . 1_655 no
    H8 H3 2.7875 . 1_655 no
    H9 O2 2.6542 . 1_665 no
    H9 N2 3.5400 . 1_665 no
    H9 C1 3.4281 . 1_655 no
    H9 C2 3.0316 . 1_655 no
    H9 H2 2.8867 . 1_655 no
    H9 H12 2.9759 . 1_655 no
    H11 O2 3.3131 . 2_555 no
    H11 O3 3.3887 . 2_665 no
    H11 N2 3.3749 . 2_555 no
    H11 C4 3.0913 . 2_555 no
    H11 C5 2.9211 . 2_555 no
    H11 H5 2.8595 . 2_555 no
    H12 O2 2.8331 . 1_565 no
    H12 O3 2.6276 . 1_455 no
    H12 H5 3.2729 . 1_565 no
    H12 H9 2.9759 . 1_455 no
    H14A O1 3.0122 . 1_665 no
    H14A O2 3.2039 . 1_565 no
    H14A O4 3.5560 . 2_665 no
    H14A C5 2.9518 . 1_565 no
    H14A H5 2.4184 . 1_565 no
    H14A H14C 3.2074 . 2_566 no
    H14B O1 2.6480 . 1_665 no
    H14B O5 3.0071 . 2_556 no
    H14B C1 3.0862 . 2_556 no
    H14B C2 3.1521 . 2_556 no
    H14B C3 3.3704 . 2_556 no
    H14B C4 3.5370 . 2_556 no
    H14B C5 3.5699 . 2_556 no
    H14B C6 3.3341 . 2_556 no
    H14B C13 3.5847 . 2_556 no
    H14B H2 3.5740 . 2_556 no
    H14B H14C 3.0306 . 2_566 no
    H14C O1 3.5911 . 1_665 no
    H14C O1 3.3464 . 2_456 no
    H14C O2 3.4762 . 1_565 no
    H14C N2 3.5320 . 1_565 no
    H14C C4 3.4905 . 1_565 no
    H14C C5 3.2916 . 1_565 no
    H14C C14 2.9936 . 2_566 no
    H14C H3 3.2232 . 2_456 no
    H14C H5 3.1864 . 1_565 no
    H14C H14A 3.2074 . 2_566 no
    H14C H14B 3.0306 . 2_566 no
    H14C H14C 2.3144 . 2_566 no
loop_
    _geom_angle_atom_site_label_1
    _geom_angle_atom_site_label_2
    _geom_angle_atom_site_label_3
    _geom_angle_site_symmetry_1
    _geom_angle_site_symmetry_2
    _geom_angle_site_symmetry_3
    _geom_angle
    _geom_angle_publ_flag
    C1 N1 C7 . . . 117.73(16) no
    C1 N1 C13 . . . 120.10(14) no
    C7 N1 C13 . . . 121.12(17) no
    O1 N2 O2 . . . 123.71(19) no
    O1 N2 C4 . . . 118.39(17) no
    O2 N2 C4 . . . 117.88(16) no
    O3 N3 O4 . . . 122.36(16) no
    O3 N3 C10 . . . 118.43(17) no
    O4 N3 C10 . . . 119.20(17) no
    N1 C1 C2 . . . 120.95(17) no
    N1 C1 C6 . . . 119.08(15) no
    C2 C1 C6 . . . 119.96(19) no
    C1 C2 C3 . . . 119.84(18) no
    C2 C3 C4 . . . 118.92(16) no
    N2 C4 C3 . . . 119.07(16) no
    N2 C4 C5 . . . 118.67(17) no
    C3 C4 C5 . . . 122.24(19) no
    C4 C5 C6 . . . 118.54(18) no
    C1 C6 C5 . . . 120.32(16) no
    N1 C7 C8 . . . 119.28(17) no
    N1 C7 C12 . . . 119.89(17) no
    C8 C7 C12 . . . 120.83(16) no
    C7 C8 C9 . . . 119.54(19) no
    C8 C9 C10 . . . 118.86(19) no
    N3 C10 C9 . . . 118.49(17) no
    N3 C10 C11 . . . 118.85(17) no
    C9 C10 C11 . . . 122.65(16) no
    C10 C11 C12 . . . 118.19(19) no
    C7 C12 C11 . . . 119.90(19) no
    O5 C13 N1 . . . 121.08(18) no
    O5 C13 C14 . . . 121.06(19) no
    N1 C13 C14 . . . 117.86(15) no
    C1 C2 H2 . . . 120.083 no
    C3 C2 H2 . . . 120.077 no
    C2 C3 H3 . . . 120.539 no
    C4 C3 H3 . . . 120.544 no
    C4 C5 H5 . . . 120.727 no
    C6 C5 H5 . . . 120.731 no
    C1 C6 H6 . . . 119.844 no
    C5 C6 H6 . . . 119.836 no
    C7 C8 H8 . . . 120.234 no
    C9 C8 H8 . . . 120.228 no
    C8 C9 H9 . . . 120.571 no
    C10 C9 H9 . . . 120.567 no
    C10 C11 H11 . . . 120.906 no
    C12 C11 H11 . . . 120.905 no
    C7 C12 H12 . . . 120.047 no
    C11 C12 H12 . . . 120.052 no
    C13 C14 H14A . . . 109.475 no
    C13 C14 H14B . . . 109.471 no
    C13 C14 H14C . . . 109.473 no
    H14A C14 H14B . . . 109.467 no
    H14A C14 H14C . . . 109.475 no
    H14B C14 H14C . . . 109.467 no
loop_
    _geom_torsion_atom_site_label_1
    _geom_torsion_atom_site_label_2
    _geom_torsion_atom_site_label_3
    _geom_torsion_atom_site_label_4
    _geom_torsion_site_symmetry_1
    _geom_torsion_site_symmetry_2
    _geom_torsion_site_symmetry_3
    _geom_torsion_site_symmetry_4
    _geom_torsion
    _geom_torsion_publ_flag
    C1 N1 C7 C8 . . . . -104.8(2) no
    C1 N1 C7 C12 . . . . 74.4(3) no
    C7 N1 C1 C2 . . . . -148.93(15) no
    C7 N1 C1 C6 . . . . 32.0(3) no
    C1 N1 C13 O5 . . . . -1.9(3) no
    C1 N1 C13 C14 . . . . 178.27(14) no
    C13 N1 C1 C2 . . . . 42.7(3) no
    C13 N1 C1 C6 . . . . -136.44(16) no
    C7 N1 C13 O5 . . . . -169.91(16) no
    C7 N1 C13 C14 . . . . 10.3(3) no
    C13 N1 C7 C8 . . . . 63.5(3) no
    C13 N1 C7 C12 . . . . -117.3(2) no
    O1 N2 C4 C3 . . . . -6.7(3) no
    O1 N2 C4 C5 . . . . 171.77(17) no
    O2 N2 C4 C3 . . . . 174.59(18) no
    O2 N2 C4 C5 . . . . -7.0(3) no
    O3 N3 C10 C9 . . . . -3.0(3) no
    O3 N3 C10 C11 . . . . 175.68(18) no
    O4 N3 C10 C9 . . . . 177.92(19) no
    O4 N3 C10 C11 . . . . -3.4(3) no
    N1 C1 C2 C3 . . . . -174.74(15) no
    N1 C1 C6 C5 . . . . 176.24(15) no
    C2 C1 C6 C5 . . . . -2.9(3) no
    C6 C1 C2 C3 . . . . 4.4(3) no
    C1 C2 C3 C4 . . . . -1.9(3) no
    C2 C3 C4 N2 . . . . 176.24(16) no
    C2 C3 C4 C5 . . . . -2.1(3) no
    N2 C4 C5 C6 . . . . -174.77(16) no
    C3 C4 C5 C6 . . . . 3.6(3) no
    C4 C5 C6 C1 . . . . -1.0(3) no
    N1 C7 C8 C9 . . . . -178.66(17) no
    N1 C7 C12 C11 . . . . 179.13(17) no
    C8 C7 C12 C11 . . . . -1.7(4) no
    C12 C7 C8 C9 . . . . 2.1(4) no
    C7 C8 C9 C10 . . . . -1.0(4) no
    C8 C9 C10 N3 . . . . 178.05(19) no
    C8 C9 C10 C11 . . . . -0.5(4) no
    N3 C10 C11 C12 . . . . -177.59(18) no
    C9 C10 C11 C12 . . . . 1.0(4) no
    C10 C11 C12 C7 . . . . 0.1(4) no
loop_
    _geom_hbond_atom_site_label_D
    _geom_hbond_atom_site_label_H
    _geom_hbond_atom_site_label_A
    _geom_hbond_site_symmetry_A
    _geom_hbond_distance_DH
    _geom_hbond_distance_HA
    _geom_hbond_distance_DA
    _geom_hbond_angle_DHA
    _geom_hbond_publ_flag
    C3 H3 O5 2_456 0.95 2.39 3.183(3) 141 yes
    C8 H8 O5 2_556 0.95 2.34 3.204(3) 152 yes
