# Supplementary material for: N,N-Bis(4-nitro­phen­yl)acetamide
Source: Acta Crystallogr Sect E Struct Rep Online. 2013 Feb 28;69(Pt 3):o457. doi: 10.1107/S1600536813005175 (PMC3588481; doi:10.1107/S1600536813005175)
Supplement: Supplementary file 2 [file e-69-0o457-Isup2.hkl]

# 
# h,k,l, Fc-squared, Fo-squared, sigma(Fo-squared) and status flag 
# 
data_I
_shelx_title ' (NO2C6H4)2NCOMe_5' 
_shelx_refln_list_code          4 
_shelx_F_calc_maximum       63.19 
_exptl_crystal_F_000       312.00 
_reflns_d_resolution_high  0.8411 
 
loop_ 
 _symmetry_equiv_pos_as_xyz 
 'x, y, z' 
 '-x, -y, -z' 
 
_cell_length_a     7.4540 
_cell_length_b     8.0700 
_cell_length_c    12.0780 
_cell_angle_alpha  81.449 
_cell_angle_beta   74.676 
_cell_angle_gamma  88.062 
 
_shelx_F_squared_multiplier     1.000 
 
loop_ 
 _refln_index_h 
 _refln_index_k 
 _refln_index_l 
 _refln_F_squared_calc 
 _refln_F_squared_meas 
 _refln_F_squared_sigma 
 _refln_observed_status 
   1   0   0      119.56      108.28      8.90 o 
   2   0   0      320.55      233.25     21.01 o 
   3   0   0      228.68      216.15     18.72 o 
   4   0   0       34.11       36.66      3.38 o 
   5   0   0        0.06        0.79      0.35 o 
   6   0   0      289.14      265.95     25.54 o 
   7   0   0      280.98      254.88      8.81 o 
  -8   1   0        0.47        1.07      0.70 o 
  -7   1   0        6.06        7.10      1.19 o 
  -6   1   0       19.77       18.18      1.56 o 
  -5   1   0       52.98       52.29      4.92 o 
  -4   1   0       50.90       40.81      3.47 o 
  -3   1   0      148.29      152.05     15.03 o 
  -2   1   0       23.85       16.37      0.79 o 
   0   1   0       30.43       26.98      3.53 o 
   1   1   0      970.37      782.62    116.33 o 
   2   1   0      357.48      268.11     32.38 o 
   3   1   0      658.59      546.28     51.53 o 
   4   1   0       41.85       37.44      3.46 o 
   5   1   0        9.86        8.39      0.63 o 
   6   1   0      617.19      603.97     10.74 o 
   7   1   0       58.58       67.98      2.44 o 
  -8   2   0        0.49        0.01      0.69 o 
  -7   2   0       58.43       57.54      2.20 o 
  -6   2   0        0.26       -0.02      0.80 o 
  -5   2   0       12.07       12.21      1.35 o 
  -4   2   0       68.20       63.36      1.58 o 
  -3   2   0        6.95        7.30      0.79 o 
  -2   2   0     1726.64     1504.34    221.98 o 
  -1   2   0      159.31      122.11     13.97 o 
   0   2   0     1809.98     1493.92    204.89 o 
   1   2   0     1045.25      805.75    120.13 o 
   2   2   0     1052.05      834.86    119.80 o 
   3   2   0       50.15       43.82      4.19 o 
   4   2   0       32.18       28.78      2.05 o 
   5   2   0       25.38       27.78      2.03 o 
   6   2   0      760.88      838.82     10.90 o 
   7   2   0        1.14        1.55      0.54 o 
   8   2   0       35.60       40.65      3.25 o 
  -8   3   0        1.38        2.29      1.32 o 
  -7   3   0       10.53        8.67      1.29 o 
  -6   3   0      109.10      109.41      3.18 o 
  -5   3   0      244.98      236.56      5.97 o 
  -4   3   0      112.15      117.60      2.44 o 
  -3   3   0        0.52        0.44      0.66 o 
  -2   3   0      828.23      679.43     97.79 o 
  -1   3   0       72.01       59.69      6.69 o 
   0   3   0        0.39        0.13      0.32 o 
   1   3   0       25.79       19.02      2.34 o 
   2   3   0      437.47      429.20     65.10 o 
   3   3   0      457.45      409.34    113.37 o 
   4   3   0        0.88        0.34      0.79 o 
   5   3   0       67.83       77.22      2.09 o 
   6   3   0      230.92      246.59      3.82 o 
   7   3   0       22.03       21.90      1.37 o 
   8   3   0       59.13       65.10      3.66 o 
  -7   4   0        1.72        1.66      1.33 o 
  -6   4   0      283.97      300.15      5.19 o 
  -5   4   0        0.14        2.34      1.62 o 
  -4   4   0      231.13      257.68      7.85 o 
  -3   4   0      164.44      139.25     26.97 o 
  -2   4   0      311.21      278.65     42.16 o 
  -1   4   0      333.27      276.03     42.59 o 
   0   4   0      311.37      293.38     75.74 o 
   1   4   0      180.44      162.18     50.22 o 
   2   4   0        7.44        8.34      1.89 o 
   3   4   0        7.42        9.55      2.15 o 
   4   4   0      290.11      301.44      4.67 o 
   5   4   0      813.43      900.41     11.79 o 
   6   4   0       46.14       48.19      2.02 o 
   7   4   0        3.05        2.39      1.04 o 
  -7   5   0        3.75        5.95      1.37 o 
  -6   5   0       12.01       14.73      2.06 o 
  -5   5   0        1.91        0.69      1.29 o 
  -4   5   0       31.52       30.62      2.00 o 
  -3   5   0       32.77       24.88      3.64 o 
  -2   5   0        0.01        0.02      0.38 o 
  -1   5   0       19.41       16.25      3.74 o 
   0   5   0      395.67      328.65     89.85 o 
   1   5   0       81.31       74.06     19.31 o 
   2   5   0      355.47      289.15     73.94 o 
   3   5   0       73.30       69.55     14.96 o 
   4   5   0       21.45       21.13      1.81 o 
   5   5   0      120.48      136.15      2.79 o 
   6   5   0        3.53        3.23      1.00 o 
   7   5   0        3.94        4.54      0.87 o 
  -6   6   0        4.48        6.72      2.06 o 
  -5   6   0       20.66       18.61      2.38 o 
  -4   6   0       55.33       61.92      3.16 o 
  -3   6   0       30.80       33.09      2.55 o 
  -2   6   0      133.47      116.91     35.87 o 
  -1   6   0       19.82       12.76      3.19 o 
   0   6   0        0.17        1.10      1.04 o 
   1   6   0        6.61        8.31      2.37 o 
   2   6   0       18.00       14.31      4.29 o 
   3   6   0       11.63        8.41      1.45 o 
   4   6   0        8.45        6.23      1.19 o 
   5   6   0        2.70        1.24      0.79 o 
   6   6   0       64.61       77.34      4.42 o 
  -5   7   0        4.53        0.67      1.11 o 
  -4   7   0       22.74       27.95      2.71 o 
  -3   7   0       24.66       23.45      3.38 o 
  -2   7   0       98.10      106.98      4.18 o 
  -1   7   0        7.03        6.61      1.18 o 
   0   7   0      131.31      101.68     30.20 o 
   1   7   0        0.00        0.93      0.86 o 
   2   7   0       56.63       40.99     10.57 o 
   3   7   0       39.52       37.65      2.59 o 
   4   7   0       16.73       17.76      1.46 o 
   5   7   0        6.06        5.22      1.57 o 
  -4   8   0       32.20       32.02      3.46 o 
  -3   8   0       10.89       12.58      1.51 o 
  -2   8   0       15.07       15.60      1.41 o 
  -1   8   0      125.55      134.64      4.31 o 
   0   8   0        0.10       -0.35      1.56 o 
   1   8   0       18.49       20.04      2.71 o 
   2   8   0      105.37      104.33      3.49 o 
   3   8   0       14.15       15.50      1.98 o 
   4   8   0        3.64        4.12      2.65 o 
  -2   9   0        0.99        0.82      0.91 o 
  -1   9   0        2.03        3.35      1.30 o 
   0   9   0        0.06        0.42      0.87 o 
   1   9   0        9.61        6.90      1.63 o 
   2   9   0        0.83        1.25      1.03 o 
  -2  -9   1        8.05        8.53      2.04 o 
  -1  -9   1        2.30        1.83      0.90 o 
   0  -9   1        9.29        7.91      1.90 o 
   1  -9   1        0.14        1.44      1.67 o 
   2  -9   1        1.30        3.40      2.12 o 
  -4  -8   1        1.79        1.67      0.97 o 
  -3  -8   1        0.98        2.13      1.54 o 
  -2  -8   1       84.85       73.71     20.67 o 
  -1  -8   1       11.77       13.79      2.38 o 
   0  -8   1       24.99       19.05      5.22 o 
   1  -8   1        1.59        0.90      0.87 o 
   2  -8   1       97.46       81.87     31.46 o 
   3  -8   1        4.24        5.02      2.35 o 
   4  -8   1        0.48        0.69      1.45 o 
  -5  -7   1       65.13       73.40      4.48 o 
  -4  -7   1        0.00        1.39      1.48 o 
  -3  -7   1        5.00        1.88      1.50 o 
  -2  -7   1       15.03       12.34      2.89 o 
  -1  -7   1       26.59       20.60      3.67 o 
   0  -7   1       10.47        8.07      1.60 o 
   1  -7   1      888.60      775.64    244.48 o 
   2  -7   1        1.32        0.96      0.88 o 
   3  -7   1       18.70       14.22      5.43 o 
   4  -7   1        1.36        1.38      1.39 o 
   5  -7   1       33.74       36.09      2.95 o 
  -6  -6   1       31.38       36.91      3.23 o 
  -5  -6   1        3.77        5.54      1.65 o 
  -4  -6   1        0.15        1.64      0.86 o 
  -3  -6   1       12.16        9.86      3.26 o 
  -2  -6   1       31.54       34.58      4.92 o 
  -1  -6   1        2.06        2.17      1.35 o 
   0  -6   1      166.76      150.77     46.11 o 
   1  -6   1        0.90        0.71      0.62 o 
   2  -6   1      128.42      102.17     26.41 o 
   3  -6   1        3.74        1.39      2.43 o 
   4  -6   1       18.86       12.72      4.47 o 
   5  -6   1       12.38       14.70      2.32 o 
   6  -6   1       19.85       22.57      3.04 o 
  -6  -5   1        2.19        1.92      0.94 o 
  -5  -5   1       11.88       14.78      1.88 o 
  -4  -5   1        2.20        1.83      0.77 o 
  -3  -5   1       66.52       59.78     19.14 o 
  -2  -5   1      318.93      298.38     84.32 o 
  -1  -5   1        0.03        0.20      0.81 o 
   0  -5   1       59.62       57.36     13.40 o 
   1  -5   1       47.33       39.99      9.76 o 
   2  -5   1       13.80        9.60      1.46 o 
   3  -5   1      135.51      119.12     16.65 o 
   4  -5   1       14.49       11.60      2.51 o 
   5  -5   1      121.79      129.77      3.47 o 
   6  -5   1       20.09       19.67      1.71 o 
   7  -5   1        0.41        0.01      1.05 o 
  -7  -4   1       19.78       18.21      1.47 o 
  -6  -4   1        3.02        2.81      0.86 o 
  -5  -4   1       73.83       78.47      3.16 o 
  -4  -4   1     1381.40     1201.23    330.98 o 
  -3  -4   1      192.42      200.33     47.15 o 
  -2  -4   1       20.93       19.61      2.30 o 
  -1  -4   1     1598.82     1250.63    358.01 o 
   0  -4   1        7.53        9.46      2.17 o 
   1  -4   1      156.04      125.35     16.38 o 
   2  -4   1      110.25       96.47     11.42 o 
   3  -4   1      183.22      181.89     23.84 o 
   4  -4   1        0.39        0.75      0.75 o 
   5  -4   1       14.09       13.95      1.97 o 
   6  -4   1       48.30       51.33      2.21 o 
   7  -4   1       59.58       62.11      3.15 o 
  -7  -3   1        0.25        0.94      0.57 o 
  -6  -3   1       18.94       19.77      1.15 o 
  -5  -3   1      322.71      355.01      6.84 o 
  -4  -3   1        2.29        2.30      1.53 o 
  -3  -3   1      377.80      339.64     86.14 o 
  -2  -3   1      276.09      238.66     54.36 o 
  -1  -3   1     1534.23     1466.36    209.39 o 
   0  -3   1     1139.26      959.88    107.97 o 
   1  -3   1        0.61        3.10      0.37 o 
   2  -3   1      410.41      380.80     45.50 o 
   3  -3   1       25.64       20.86      2.34 o 
   4  -3   1       93.80       81.36     11.51 o 
   5  -3   1       10.19       10.13      1.30 o 
   6  -3   1      356.08      380.97      7.66 o 
   7  -3   1        5.68        7.45      1.45 o 
   8  -3   1       23.84       30.46      2.79 o 
  -7  -2   1        0.07        0.96      0.73 o 
  -6  -2   1        1.35        2.75      1.26 o 
  -5  -2   1      280.71      308.74      8.05 o 
  -4  -2   1        1.17        0.42      0.51 o 
  -3  -2   1      375.73      321.50     37.85 o 
  -2  -2   1      114.41       84.81      8.54 o 
  -1  -2   1      136.63      115.48     13.49 o 
   0  -2   1      804.29      698.13     63.78 o 
   2  -2   1      697.26      723.48     31.06 o 
   3  -2   1      376.75      402.76      2.20 o 
   4  -2   1      283.03      289.10      6.41 o 
   5  -2   1        3.84        1.82      1.09 o 
   6  -2   1       39.87       38.03      1.62 o 
   7  -2   1        6.76        9.99      1.21 o 
   8  -2   1        7.19       10.47      1.29 o 
  -8  -1   1       22.36       28.65      2.66 o 
  -7  -1   1       28.98       20.98      1.30 o 
  -6  -1   1       12.74       12.77      2.06 o 
  -5  -1   1      462.24      477.81     21.79 o 
  -4  -1   1      130.06      100.16      8.86 o 
  -3  -1   1      126.29      122.43      9.15 o 
  -2  -1   1      189.32      133.08      7.64 o 
  -1  -1   1      138.92       95.11      7.10 o 
   0  -1   1       94.08       84.63      5.66 o 
   1  -1   1      408.86      401.89      5.75 o 
   3  -1   1      243.58      283.22      3.48 o 
   4  -1   1        1.26        4.23      0.43 o 
   5  -1   1       18.64       12.53      1.69 o 
   6  -1   1       25.93       27.01      3.47 o 
   7  -1   1       75.66       70.59      1.95 o 
  -8   0   1        0.61        2.49      1.59 o 
  -7   0   1        9.89       10.42      2.74 o 
  -6   0   1      527.45      557.17     10.59 o 
  -5   0   1       36.63       33.81      2.13 o 
  -4   0   1      399.90      403.36     22.94 o 
  -3   0   1       15.70       19.24      2.07 o 
  -2   0   1      231.89      184.90     10.61 o 
   1   0   1      143.61      137.27      1.17 o 
   2   0   1       88.26       87.47      0.75 o 
   3   0   1       69.58       58.51      1.79 o 
   4   0   1     1107.40     1038.91    111.44 o 
   5   0   1      118.32      106.95      7.91 o 
   6   0   1       32.00       20.81      3.50 o 
   7   0   1       98.55      100.77      7.52 o 
  -8   1   1       20.56       17.69      2.79 o 
  -7   1   1        8.20       11.86      1.50 o 
  -6   1   1      105.20      113.78      3.40 o 
  -5   1   1       10.76       12.14      0.72 o 
  -4   1   1        4.09        2.50      0.24 o 
  -3   1   1      212.22      219.30      2.97 o 
  -2   1   1      912.93      937.56      9.70 o 
  -1   1   1       69.85       72.20      0.59 o 
   0   1   1      698.40      741.39      7.58 o 
   1   1   1     1220.41     1259.48     21.81 o 
   2   1   1        0.04        0.82      0.32 o 
   3   1   1      324.53      273.63     39.51 o 
   4   1   1      220.07      181.93     15.63 o 
   5   1   1      210.41      219.52      3.25 o 
   6   1   1       78.70       71.52      1.12 o 
   7   1   1       52.40       43.33      2.76 o 
  -8   2   1        0.50        0.79      0.74 o 
  -7   2   1        5.02        6.65      1.32 o 
  -6   2   1      319.62      328.10      6.81 o 
  -5   2   1      229.10      244.80      5.93 o 
  -4   2   1       50.20       48.58      1.92 o 
  -3   2   1      400.37      411.52      4.45 o 
  -2   2   1       15.16       15.62      1.63 o 
  -1   2   1     1054.70      917.37    103.54 o 
   1   2   1       25.77       20.48      2.76 o 
   2   2   1        2.30        0.60      0.35 o 
   3   2   1       36.54       31.53      3.21 o 
   4   2   1      161.97      143.19      7.48 o 
   5   2   1      208.77      209.74      9.88 o 
   6   2   1      182.98      210.64      3.13 o 
   7   2   1      144.22      149.25      4.74 o 
   8   2   1        1.20        1.26      0.67 o 
  -7   3   1        9.04       10.82      1.48 o 
  -6   3   1      499.63      510.81      7.76 o 
  -5   3   1      150.64      174.70      5.11 o 
  -4   3   1      189.58      184.34      2.90 o 
  -3   3   1      129.18      134.37      2.44 o 
  -2   3   1       45.28       41.92      5.56 o 
  -1   3   1      606.05      449.10      5.45 o 
   0   3   1        0.79        0.27      0.42 o 
   1   3   1        2.12        3.01      0.65 o 
   2   3   1      132.19      159.25      1.34 o 
   3   3   1      162.64      177.80      4.05 o 
   4   3   1        1.24        1.05      0.52 o 
   5   3   1        8.14        6.79      1.02 o 
   6   3   1     1794.25     2001.54      8.23 o 
   7   3   1        0.39        0.53      0.53 o 
   8   3   1       57.41       66.51      5.23 o 
  -7   4   1       48.97       46.70      2.30 o 
  -6   4   1       11.21       11.05      1.58 o 
  -5   4   1      130.39      144.05      4.22 o 
  -4   4   1        4.55        4.34      1.68 o 
  -3   4   1      778.71      792.08      3.40 o 
  -2   4   1      134.24      145.02     13.13 o 
  -1   4   1       13.67       10.07      3.28 o 
   0   4   1     1071.81      878.53    262.94 o 
   1   4   1       21.98       21.47      6.08 o 
   2   4   1      599.87      694.64      9.59 o 
   3   4   1       11.87        9.11      1.05 o 
   4   4   1      148.84      160.40      2.24 o 
   5   4   1      185.06      201.41      9.54 o 
   6   4   1       21.94       25.99      2.57 o 
   7   4   1       79.07       91.97      3.55 o 
  -7   5   1       18.31       19.46      2.38 o 
  -6   5   1       83.72       91.07      3.78 o 
  -5   5   1       16.06       18.50      2.31 o 
  -4   5   1       77.94       69.38      1.32 o 
  -3   5   1        0.01        0.03      0.22 o 
  -2   5   1        0.02       -0.04      0.34 o 
  -1   5   1       53.67       69.91      3.83 o 
   0   5   1       71.32       87.56      3.83 o 
   1   5   1      208.63      218.41      3.47 o 
   2   5   1        0.32        1.34      1.42 o 
   3   5   1       86.08       98.36      2.07 o 
   4   5   1        1.74        1.62      0.83 o 
   5   5   1        4.02        7.38      1.49 o 
   6   5   1       26.83       28.93      1.60 o 
   7   5   1        5.21        5.89      1.42 o 
  -6   6   1       17.96       18.28      2.03 o 
  -5   6   1       62.91       69.13      3.47 o 
  -4   6   1       27.70       22.04      2.38 o 
  -3   6   1        0.35        0.06      0.86 o 
  -2   6   1        3.97        3.02      0.70 o 
  -1   6   1       13.83       10.78      3.28 o 
   0   6   1      267.25      303.44      5.03 o 
   1   6   1        0.17        2.06      1.73 o 
   2   6   1       24.51       23.95      1.84 o 
   3   6   1       98.45      102.70      3.37 o 
   4   6   1        2.90        2.70      1.04 o 
   5   6   1        0.79        1.15      1.01 o 
   6   6   1       19.61       16.47      1.97 o 
  -5   7   1       50.12       47.25      4.30 o 
  -4   7   1      102.12       99.43      4.12 o 
  -3   7   1       71.55       72.26      1.80 o 
  -2   7   1      141.58      160.88      3.00 o 
  -1   7   1      119.15      137.43      3.10 o 
   0   7   1      135.99      144.42      3.09 o 
   1   7   1        4.76        4.86      1.53 o 
   2   7   1       75.86       75.81      2.58 o 
   3   7   1        5.12        8.45      1.40 o 
   4   7   1       41.24       33.52      2.18 o 
   5   7   1       10.28       12.62      2.67 o 
  -4   8   1       67.29       60.18      5.44 o 
  -3   8   1       42.43       41.45      1.60 o 
  -2   8   1       78.25       85.36      2.50 o 
  -1   8   1        2.93        3.90      2.46 o 
   0   8   1        0.02        1.45      0.95 o 
   1   8   1        4.13        1.23      0.88 o 
   2   8   1        0.18        1.88      1.14 o 
   3   8   1        5.65        2.98      1.00 o 
   4   8   1        1.70        1.70      1.24 o 
  -2   9   1        0.01       -0.63      0.63 o 
  -1   9   1       73.44       90.10      5.14 o 
   0   9   1       39.71       45.63      2.27 o 
   1   9   1        0.02        2.11      1.05 o 
   2   9   1       17.76       13.71      2.11 o 
   3   9   1        0.09        2.57      1.01 o 
  -1  -9   2        5.25        5.83      1.53 o 
   0  -9   2        0.63        1.46      1.03 o 
   1  -9   2       23.97       21.05      6.63 o 
   2  -9   2        2.66        2.56      1.02 o 
  -3  -8   2        1.61        3.38      1.35 o 
  -2  -8   2        6.05        6.68      1.52 o 
  -1  -8   2        0.09        1.34      0.91 o 
   0  -8   2       13.30       17.64      4.81 o 
   1  -8   2       11.32       14.20      8.59 o 
   2  -8   2      124.21       99.73     30.72 o 
   3  -8   2      155.24      122.67     45.22 o 
   4  -8   2       27.91       29.19      3.41 o 
  -5  -7   2        0.07        1.04      1.02 o 
  -4  -7   2        6.79        4.63      2.92 o 
  -3  -7   2       24.92       18.21      4.07 o 
  -2  -7   2        0.42        1.47      1.13 o 
  -1  -7   2        0.81        2.00      1.90 o 
   0  -7   2       21.25       22.97      6.33 o 
   1  -7   2       88.74       74.81     23.21 o 
   2  -7   2       48.45       43.65     13.97 o 
   3  -7   2       21.68       18.46      5.68 o 
   4  -7   2        3.11        2.71      2.10 o 
   5  -7   2       88.81       86.75      4.16 o 
  -6  -6   2        0.22        0.71      0.87 o 
  -5  -6   2        0.01        1.78      1.03 o 
  -4  -6   2        4.83        7.84      1.78 o 
  -3  -6   2       93.27       87.87     22.57 o 
  -2  -6   2      107.03      109.00     24.67 o 
  -1  -6   2       46.58       43.83     10.89 o 
   0  -6   2       29.53       25.06      5.27 o 
   1  -6   2       96.03       86.54     22.12 o 
   2  -6   2       47.49       45.56     11.29 o 
   3  -6   2        3.78        3.69      3.05 o 
   4  -6   2        0.31        1.40      1.54 o 
   5  -6   2        7.44        9.56      1.94 o 
   6  -6   2       17.31       13.15      2.06 o 
  -6  -5   2        2.09        3.15      0.99 o 
  -5  -5   2       25.19       22.78      5.82 o 
  -4  -5   2      273.61      245.50     55.71 o 
  -3  -5   2        0.43        2.39      2.05 o 
  -2  -5   2       27.08       27.97      6.02 o 
  -1  -5   2        5.02        8.97      1.39 o 
   0  -5   2       47.35       36.77      8.73 o 
   1  -5   2      181.33      183.30     47.35 o 
   2  -5   2       46.48       42.75      7.31 o 
   3  -5   2       20.20       15.17      4.40 o 
   4  -5   2       85.37       78.52     25.02 o 
   5  -5   2       49.36       27.90     12.96 o 
   6  -5   2       11.52        9.74      1.73 o 
   7  -5   2        1.04        1.00      1.10 o 
  -7  -4   2       33.71       38.58      2.77 o 
  -6  -4   2        0.01        1.26      0.84 o 
  -5  -4   2      642.17      568.23    140.06 o 
  -4  -4   2      174.40      150.71     45.13 o 
  -3  -4   2        0.18        1.34      0.91 o 
  -2  -4   2      384.47      339.29     84.88 o 
  -1  -4   2        5.08        7.16      1.17 o 
   0  -4   2      503.88      448.65     90.74 o 
   1  -4   2      440.02      372.65     77.80 o 
   2  -4   2      148.78      144.68     32.79 o 
   3  -4   2      154.78      140.25     17.55 o 
   4  -4   2      181.60      176.55     23.43 o 
   5  -4   2       91.55       68.30     16.67 o 
   6  -4   2       14.72       19.29      1.71 o 
   7  -4   2      560.32      572.81     14.83 o 
  -7  -3   2        1.42        0.13      0.58 o 
  -6  -3   2       11.23        8.56      1.43 o 
  -5  -3   2       16.05       16.65      4.08 o 
  -4  -3   2       42.45       49.73      7.87 o 
  -3  -3   2        7.73        8.63      1.11 o 
  -2  -3   2      240.81      243.29     52.41 o 
  -1  -3   2      538.37      517.64    119.81 o 
   0  -3   2       58.81       46.99      5.31 o 
   1  -3   2       89.73       83.91      6.08 o 
   2  -3   2      104.07       95.48      7.93 o 
   3  -3   2      368.54      393.80     33.37 o 
   4  -3   2      304.76      305.38     25.53 o 
   5  -3   2      108.82       98.07      7.61 o 
   6  -3   2      276.08      285.75      6.06 o 
   7  -3   2        3.32        5.99      1.28 o 
  -7  -2   2      161.58      186.11      4.36 o 
  -6  -2   2      110.14      112.35      2.03 o 
  -5  -2   2      120.17      106.08     30.50 o 
  -4  -2   2        9.62        8.56      3.33 o 
  -3  -2   2      663.74      651.16    164.53 o 
  -2  -2   2      739.12      656.70     49.47 o 
  -1  -2   2        9.06        8.82      0.70 o 
   0  -2   2       69.07       68.59      3.39 o 
   1  -2   2      859.40      890.26     37.80 o 
   2  -2   2       22.50       16.55      0.43 o 
   3  -2   2        9.30        8.00      0.34 o 
   4  -2   2      525.94      604.88      8.42 o 
   5  -2   2      215.68      218.31      2.53 o 
   6  -2   2        4.36        1.66      0.59 o 
   7  -2   2       49.80       46.15      1.66 o 
  -8  -1   2       38.90       53.16      3.17 o 
  -7  -1   2        8.46        4.60      0.80 o 
  -6  -1   2       18.44       14.01      1.73 o 
  -5  -1   2        3.15        1.58      0.81 o 
  -4  -1   2       16.02       13.99      0.75 o 
  -3  -1   2        9.04       13.41      0.76 o 
  -2  -1   2       89.62       75.39      3.32 o 
  -1  -1   2       60.37       53.62      2.75 o 
   0  -1   2       14.86       26.80      0.71 o 
   3  -1   2      976.09     1044.35      8.74 o 
   4  -1   2      263.15      298.20      8.34 o 
   5  -1   2       49.79       45.68      0.79 o 
   6  -1   2       44.31       43.31      6.98 o 
   7  -1   2       21.81       24.12      2.09 o 
  -8   0   2        2.89        3.50      1.29 o 
  -7   0   2      189.25      180.60      5.82 o 
  -6   0   2      280.96      267.21     18.58 o 
  -5   0   2      448.10      451.76     17.92 o 
  -4   0   2      298.00      266.71     27.30 o 
  -3   0   2       73.33       70.77      4.11 o 
  -2   0   2      937.05      811.95     32.09 o 
  -1   0   2     1952.17     1750.86     15.07 o 
   0   0   2      650.77      597.89     29.45 o 
   2   0   2       36.98       23.55      0.34 o 
   3   0   2     3101.91     3259.72     26.14 o 
   4   0   2      206.85      215.25      4.82 o 
   5   0   2      359.40      319.17     49.06 o 
   6   0   2       64.20       65.61      3.34 o 
   7   0   2       17.24       13.65      2.24 o 
  -8   1   2       32.70       37.97      2.76 o 
  -7   1   2        0.00        1.22      1.10 o 
  -6   1   2       20.58       21.85      1.62 o 
  -5   1   2      266.80      288.81      4.67 o 
  -4   1   2       69.13       72.61      2.88 o 
  -3   1   2       97.48       97.66     11.95 o 
  -2   1   2       11.28       15.11      0.39 o 
  -1   1   2      293.98      298.84      6.62 o 
   0   1   2      133.56      131.14      2.93 o 
   1   1   2      431.57      405.32      4.79 o 
   2   1   2       56.22       45.35      1.62 o 
   3   1   2       10.44       19.66      1.19 o 
   4   1   2       10.61        4.15      0.33 o 
   5   1   2       15.04       13.45      0.91 o 
   6   1   2        2.69        1.95      0.70 o 
   7   1   2      375.70      382.88      3.98 o 
   8   1   2        2.36        2.29      0.83 o 
  -7   2   2      111.14      112.19      4.12 o 
  -6   2   2      359.29      388.37      6.19 o 
  -5   2   2      153.05      159.46      4.47 o 
  -4   2   2      175.40      170.35      2.71 o 
  -3   2   2       18.22       20.60      1.85 o 
  -2   2   2        2.09        2.85      0.30 o 
  -1   2   2       11.50        6.10      0.32 o 
   2   2   2      106.48      110.77      1.36 o 
   3   2   2       62.49       63.45      8.15 o 
   4   2   2       60.71       54.01      2.51 o 
   5   2   2        1.37        1.10      0.31 o 
   6   2   2        9.34       10.17      1.33 o 
   7   2   2       78.04       82.23      1.63 o 
   8   2   2       30.92       34.54      1.76 o 
  -7   3   2       13.98       11.24      1.66 o 
  -6   3   2      109.28      106.67      3.02 o 
  -5   3   2      346.21      344.32      7.12 o 
  -4   3   2       38.20       37.05      2.32 o 
  -3   3   2       10.95       12.72      2.04 o 
  -2   3   2        5.66       11.28      1.13 o 
   0   3   2     1201.12     1044.18    125.26 o 
   1   3   2        1.31        0.20      0.31 o 
   2   3   2     3993.50     4631.06     36.40 o 
   3   3   2       84.51       99.50      2.65 o 
   4   3   2       41.80       38.88      3.75 o 
   5   3   2      218.78      208.34     13.73 o 
   6   3   2      270.43      293.95      4.23 o 
   7   3   2       18.07       23.45      1.98 o 
   8   3   2        8.52       12.76      1.81 o 
  -7   4   2       76.09       73.07      5.60 o 
  -6   4   2       19.36       13.40      1.77 o 
  -5   4   2        0.02        2.97      1.83 o 
  -4   4   2       79.22       83.73      3.43 o 
  -3   4   2      180.46      185.47     13.91 o 
  -2   4   2       31.74       23.67      9.88 o 
  -1   4   2      313.14      295.62     51.89 o 
   0   4   2     1151.82      983.01    163.50 o 
   1   4   2      521.70      585.30      4.19 o 
   2   4   2       10.44        5.81      0.64 o 
   3   4   2       74.04       72.20      1.22 o 
   4   4   2       16.64       17.43      1.22 o 
   5   4   2      128.70      128.01      2.40 o 
   6   4   2      264.71      274.20      3.91 o 
   7   4   2      148.01      160.66      5.59 o 
   8   4   2        2.81        5.83      1.57 o 
  -6   5   2        0.10       -0.07      1.15 o 
  -5   5   2        0.87        0.96      2.11 o 
  -4   5   2       26.56       25.64      2.43 o 
  -3   5   2      129.44      119.50      9.76 o 
  -2   5   2      172.27      144.39     20.42 o 
  -1   5   2        0.03        1.25      1.81 o 
   0   5   2      331.33      366.51      3.89 o 
   1   5   2      113.90      116.09      1.87 o 
   2   5   2       12.32       13.96      1.68 o 
   4   5   2        0.72        1.57      1.45 o 
   5   5   2      194.08      206.43      3.54 o 
   6   5   2      118.58      123.15      2.54 o 
   7   5   2        8.81       13.95      2.39 o 
  -6   6   2        0.31        1.98      1.57 o 
  -5   6   2        8.12       10.34      2.08 o 
  -4   6   2        0.75        1.44      1.13 o 
  -3   6   2        7.71       12.21      2.25 o 
  -2   6   2       22.84       20.81      3.84 o 
  -1   6   2       96.71      104.42      2.38 o 
   0   6   2      590.42      633.89      5.80 o 
   1   6   2       13.07       17.38      2.73 o 
   2   6   2        2.04        2.37      0.97 o 
   3   6   2       81.79       93.07      2.32 o 
   4   6   2       57.48       50.34      2.11 o 
   5   6   2        4.04        2.82      1.99 o 
   6   6   2      117.21      122.79      3.16 o 
  -5   7   2        2.85        4.16      1.72 o 
  -4   7   2       35.57       36.36      2.97 o 
  -3   7   2        0.12        0.15      0.47 o 
  -2   7   2       28.79       31.06      1.39 o 
  -1   7   2      159.26      180.00      3.88 o 
   0   7   2      425.89      448.73      6.58 o 
   1   7   2       22.93       24.90      2.41 o 
   2   7   2        7.35        8.04      1.29 o 
   3   7   2      350.84      337.81      4.95 o 
   4   7   2       19.58       18.31      3.37 o 
   5   7   2       23.88       26.05      2.66 o 
   6   7   2       89.48      117.20      6.64 o 
  -4   8   2       11.94        6.84      2.15 o 
  -3   8   2       32.78       30.43      4.19 o 
  -2   8   2        0.55        2.58      0.93 o 
  -1   8   2       93.39      106.49      2.52 o 
   0   8   2        0.03        0.47      0.82 o 
   1   8   2        5.26        4.18      1.04 o 
   2   8   2       13.18       12.96      2.56 o 
   3   8   2        7.34        4.40      1.37 o 
   4   8   2        0.07        2.32      0.94 o 
   5   8   2        1.80        3.04      1.89 o 
  -2   9   2       48.90       48.66      8.21 o 
  -1   9   2        5.15        6.01      1.44 o 
   0   9   2        0.07        2.01      1.03 o 
   1   9   2       26.31       29.36      4.60 o 
   2   9   2       20.60       19.79      3.18 o 
   3   9   2        0.68        0.84      1.28 o 
  -3  -8   3        0.28        2.21      1.08 o 
  -2  -8   3       67.30       58.43     17.05 o 
  -1  -8   3        0.12        1.58      1.35 o 
   0  -8   3        4.52        3.11      1.17 o 
   1  -8   3       52.56       46.66     14.85 o 
   2  -8   3       56.30       55.08     17.68 o 
   3  -8   3      120.25      101.12     40.00 o 
   4  -8   3       75.54       93.00      5.49 o 
  -4  -7   3       19.27       23.28      5.74 o 
  -3  -7   3       25.72       22.28      8.04 o 
  -2  -7   3       98.35      109.54     27.86 o 
  -1  -7   3       19.27       21.34      5.91 o 
   0  -7   3        9.51        6.54      1.48 o 
   1  -7   3       30.41       26.79      7.25 o 
   2  -7   3      149.70      152.34     46.84 o 
   3  -7   3        8.61        6.39      1.46 o 
   4  -7   3      253.92      216.32     75.86 o 
   5  -7   3       19.85       25.75      3.65 o 
  -5  -6   3        0.71        0.14      0.72 o 
  -4  -6   3       10.85       13.36      1.73 o 
  -3  -6   3       43.82       39.45      7.34 o 
  -2  -6   3       62.75       65.48     17.32 o 
  -1  -6   3        0.40        0.79      0.86 o 
   0  -6   3       12.72       11.19      4.93 o 
   1  -6   3       92.85       85.91     23.40 o 
   2  -6   3       61.07       66.61     14.16 o 
   3  -6   3       11.96       11.67      3.36 o 
   4  -6   3       51.26       46.57     12.79 o 
   5  -6   3        8.03        4.70      2.96 o 
   6  -6   3        0.02        0.85      0.97 o 
  -6  -5   3       14.40       13.77      3.63 o 
  -5  -5   3        5.32        4.31      1.17 o 
  -4  -5   3      123.46      103.60     30.71 o 
  -3  -5   3      251.04      233.11     70.77 o 
  -2  -5   3       53.82       45.13     10.41 o 
  -1  -5   3       63.77       55.98     12.94 o 
   0  -5   3       71.70       61.38     13.11 o 
   1  -5   3        8.75        4.95      2.61 o 
   2  -5   3       71.31       67.45     10.99 o 
   3  -5   3        7.45        5.02      1.09 o 
   4  -5   3      130.60      110.80     28.95 o 
   5  -5   3       17.51       13.08      3.14 o 
   6  -5   3       16.87       14.33      1.49 o 
   7  -5   3        0.58        3.11      1.64 o 
  -6  -4   3        6.74        6.08      1.18 o 
  -5  -4   3      407.87      376.54    100.06 o 
  -4  -4   3       32.83       34.44      8.41 o 
  -3  -4   3       43.61       45.36      9.90 o 
  -2  -4   3       17.96       24.35      4.60 o 
  -1  -4   3      173.49      192.28     34.38 o 
   0  -4   3       68.67       63.41     13.13 o 
   1  -4   3       58.60       56.75      6.92 o 
   2  -4   3        8.24        8.22      1.11 o 
   3  -4   3      565.44      543.86     90.82 o 
   4  -4   3       35.30       30.03      2.85 o 
   5  -4   3        0.04        0.94      0.65 o 
   6  -4   3      144.84      148.23      3.17 o 
   7  -4   3       92.53       94.13      3.45 o 
  -7  -3   3       42.28       60.65      3.46 o 
  -6  -3   3        1.28        1.55      0.84 o 
  -5  -3   3        4.83        5.62      1.67 o 
  -4  -3   3      188.82      168.43     43.76 o 
  -3  -3   3       20.46       21.76      4.44 o 
  -2  -3   3      102.23       93.85     17.30 o 
  -1  -3   3       42.25       37.47      6.14 o 
   0  -3   3        9.27       12.11      2.70 o 
   1  -3   3       16.06       18.78      2.16 o 
   2  -3   3      135.32      137.85      6.92 o 
   3  -3   3      442.55      469.06     27.67 o 
   4  -3   3      218.12      220.63      2.01 o 
   5  -3   3      109.22      110.36      5.89 o 
   6  -3   3        0.37        0.95      0.68 o 
   7  -3   3       17.13       18.18      1.26 o 
  -7  -2   3        0.07        0.45      0.53 o 
  -6  -2   3       31.90       30.78      8.73 o 
  -5  -2   3       10.92       10.17      2.42 o 
  -4  -2   3      108.19       95.70     23.63 o 
  -3  -2   3      222.95      199.25     38.81 o 
  -2  -2   3      252.37      286.13     51.60 o 
  -1  -2   3      530.28      474.58     33.79 o 
   0  -2   3        6.64        6.05      0.46 o 
   1  -2   3      391.71      397.01     11.56 o 
   2  -2   3      839.06      929.17     19.55 o 
   3  -2   3      204.49      205.38      3.08 o 
   4  -2   3       72.30       77.38      0.94 o 
   5  -2   3       53.41       47.04      1.34 o 
   6  -2   3       43.21       39.41      1.79 o 
   7  -2   3       48.53       44.41      1.59 o 
  -7  -1   3        8.16       10.18      2.12 o 
  -6  -1   3       78.65       67.30      3.14 o 
  -5  -1   3       29.08       20.07      3.79 o 
  -4  -1   3       17.66       17.47      3.98 o 
  -3  -1   3       12.68        6.76      1.00 o 
  -2  -1   3     3287.94     3256.30    161.22 o 
  -1  -1   3      172.50      133.07      2.48 o 
   0  -1   3       31.00       26.88      0.86 o 
   2  -1   3      115.46      123.11      1.14 o 
   3  -1   3      299.19      313.29      1.54 o 
   4  -1   3        8.20        8.44      0.53 o 
   5  -1   3       55.77       62.22      0.95 o 
   6  -1   3       38.89       33.95      0.67 o 
   7  -1   3        0.00        1.10      0.43 o 
  -7   0   3       61.38       40.54      4.12 o 
  -6   0   3       41.26       40.60      1.20 o 
  -5   0   3      158.89      138.16     15.75 o 
  -4   0   3       23.53       25.62      1.91 o 
  -2   0   3      302.41      267.56      9.60 o 
   0   0   3     2887.52     2815.87    279.37 o 
   1   0   3     2887.34     3136.48     25.17 o 
   2   0   3        0.28        2.45      0.65 o 
   3   0   3      126.80      130.54      1.68 o 
   4   0   3      117.77      132.43      5.49 o 
   5   0   3      330.58      341.03     15.52 o 
   6   0   3       19.36       15.10      0.70 o 
   7   0   3       54.82       43.84      3.26 o 
  -7   1   3       34.26       36.92      4.66 o 
  -6   1   3      140.29      118.99      3.09 o 
  -5   1   3       15.60       18.30      0.96 o 
  -4   1   3      171.04      168.06     18.87 o 
  -3   1   3       35.65       30.60      2.41 o 
  -2   1   3       63.76       65.49      1.10 o 
  -1   1   3     1407.71     1371.54     47.27 o 
   0   1   3     1053.56     1098.40     39.85 o 
   1   1   3       11.93       11.41      0.49 o 
   2   1   3      638.74      605.92     21.41 o 
   3   1   3      625.19      644.49      5.79 o 
   4   1   3      111.02      134.73      2.25 o 
   5   1   3       13.74       11.68      0.68 o 
   6   1   3        8.61        8.85      0.80 o 
   7   1   3        3.82        7.26      1.34 o 
   8   1   3        0.10        1.19      0.99 o 
  -7   2   3        0.00        2.86      1.53 o 
  -6   2   3      294.83      323.97      5.72 o 
  -5   2   3      437.40      459.70      8.79 o 
  -4   2   3      346.70      333.49      4.82 o 
  -3   2   3      252.88      246.59     16.96 o 
  -2   2   3      310.37      326.09      6.24 o 
  -1   2   3       73.00       77.88      0.75 o 
   0   2   3        0.40       -0.05      0.41 o 
   1   2   3      346.25      391.46      3.50 o 
   2   2   3      268.14      266.64      2.50 o 
   3   2   3      181.44      182.17      3.59 o 
   4   2   3       14.45       13.08      1.03 o 
   5   2   3       33.02       31.32      1.35 o 
   6   2   3       47.29       42.43      1.78 o 
   7   2   3       36.68       33.22      1.89 o 
   8   2   3       13.85       14.02      2.34 o 
  -7   3   3        0.22        2.53      0.93 o 
  -6   3   3       19.76       22.70      2.19 o 
  -5   3   3      479.72      504.59     10.21 o 
  -4   3   3       79.06       79.35      2.71 o 
  -3   3   3       35.75       20.75      6.63 o 
  -2   3   3       59.32       58.87      1.69 o 
  -1   3   3     2793.04     3157.66     14.76 o 
   0   3   3     1469.75     1529.88     17.97 o 
   1   3   3      532.96      588.26      5.71 o 
   2   3   3     1222.83     1336.95      6.53 o 
   3   3   3      166.46      177.94      1.70 o 
   4   3   3        8.78        7.10      0.68 o 
   5   3   3       96.94       85.83      6.99 o 
   6   3   3      260.24      274.06      6.93 o 
   7   3   3       47.55       46.15      2.49 o 
   8   3   3        6.80        7.32      2.05 o 
  -7   4   3        0.08        1.07      0.98 o 
  -6   4   3      339.81      362.47     10.77 o 
  -5   4   3       44.44       43.37      2.61 o 
  -4   4   3        0.29        2.20      1.15 o 
  -3   4   3       10.53        7.95      2.01 o 
  -2   4   3      308.81      323.66     44.63 o 
  -1   4   3       92.17       68.66     11.21 o 
   0   4   3     1557.89     1564.81     15.09 o 
   1   4   3     1525.81     1629.33     15.01 o 
   2   4   3        6.08        4.26      1.46 o 
   3   4   3      142.11      151.36      1.30 o 
   4   4   3       11.36        9.65      1.59 o 
   5   4   3      518.32      483.39     44.40 o 
   6   4   3       50.72       58.07      1.23 o 
   7   4   3       14.02       18.60      2.02 o 
   8   4   3        7.75       11.69      1.64 o 
  -6   5   3       39.99       42.07      2.70 o 
  -5   5   3        0.07        1.22      1.27 o 
  -4   5   3        2.17        2.88      1.51 o 
  -3   5   3       25.26       21.05      3.84 o 
  -2   5   3       27.05       25.88      4.91 o 
  -1   5   3      401.69      434.26      5.28 o 
   0   5   3      351.71      376.75      4.28 o 
   1   5   3       35.99       43.60      1.69 o 
   2   5   3        0.90        2.13      1.02 o 
   3   5   3        0.00        2.25      0.95 o 
   4   5   3        0.75       -0.10      0.75 o 
   5   5   3       13.25       10.93      1.36 o 
   6   5   3      387.31      416.25     14.65 o 
   7   5   3      169.06      208.99      6.72 o 
  -6   6   3        0.02        0.58      1.25 o 
  -5   6   3        0.85        1.71      1.68 o 
  -4   6   3       18.54       14.86      2.51 o 
  -3   6   3       29.45       26.03      1.13 o 
  -2   6   3      215.18      219.11      3.35 o 
  -1   6   3        3.54        0.91      0.59 o 
   0   6   3       69.40       67.38      1.89 o 
   1   6   3      179.72      204.65      3.99 o 
   2   6   3       15.38       16.25      1.63 o 
   3   6   3       21.92       22.35      4.03 o 
   4   6   3        0.63        0.77      0.84 o 
   5   6   3       47.37       42.40      2.03 o 
   6   6   3        0.90        2.85      3.29 o 
   7   6   3        8.75        4.91      1.96 o 
  -5   7   3       45.54       46.14      4.30 o 
  -4   7   3       20.99       16.13      3.13 o 
  -3   7   3      191.56      187.52      3.33 o 
  -2   7   3       51.15       50.81      3.68 o 
  -1   7   3      282.25      313.05      5.43 o 
   0   7   3      474.12      517.02      7.40 o 
   1   7   3       30.97       33.12      1.96 o 
   2   7   3       16.10       13.67      1.47 o 
   3   7   3       10.33        8.27      1.20 o 
   4   7   3        1.37        0.77      0.93 o 
   5   7   3       38.46       38.18      2.13 o 
   6   7   3       65.40       81.37      7.08 o 
  -4   8   3        5.71        8.96      2.44 o 
  -3   8   3       44.11       45.52      2.69 o 
  -2   8   3       10.54       13.52      2.27 o 
  -1   8   3       89.90       94.79      4.18 o 
   0   8   3        0.55        2.84      0.93 o 
   1   8   3        2.23        1.68      1.16 o 
   2   8   3        6.43        6.94      1.24 o 
   3   8   3        7.21        3.78      1.29 o 
   4   8   3       27.27       26.25      2.56 o 
   5   8   3        0.19        0.03      0.54 o 
  -2   9   3       58.03       69.65      6.12 o 
  -1   9   3        0.04        0.86      0.84 o 
   0   9   3        1.26        1.26      0.97 o 
   1   9   3        7.91        9.44      2.11 o 
   2   9   3        7.38        6.91      2.78 o 
   3   9   3       20.73       21.59      1.96 o 
  -2  -8   4       24.44       19.70      5.57 o 
  -1  -8   4       58.87       69.29     29.26 o 
   0  -8   4        3.23        0.89      1.02 o 
   1  -8   4        0.15        0.56      0.98 o 
   2  -8   4      178.00      151.98     47.53 o 
   3  -8   4        1.21        0.86      1.20 o 
  -4  -7   4       16.38       19.34      4.13 o 
  -3  -7   4       13.74       12.43      2.92 o 
  -2  -7   4      185.76      210.96     58.99 o 
  -1  -7   4        3.68        2.66      1.06 o 
   0  -7   4       23.72       26.50      9.67 o 
   1  -7   4      145.53      152.45     38.19 o 
   2  -7   4        4.49        0.94      0.87 o 
   3  -7   4        4.72        2.33      1.24 o 
   4  -7   4       48.65       47.12     14.35 o 
   5  -7   4       23.23       26.38      3.04 o 
  -5  -6   4       65.08       56.28     17.43 o 
  -4  -6   4       43.51       57.05     18.53 o 
  -3  -6   4        3.24        1.46      0.86 o 
  -2  -6   4      154.84      167.53     38.91 o 
  -1  -6   4       12.11       12.21      3.45 o 
   0  -6   4        7.66        8.67      2.02 o 
   1  -6   4        4.88        2.67      1.16 o 
   2  -6   4        8.44        6.50      1.61 o 
   3  -6   4       20.24       20.02      4.95 o 
   4  -6   4      292.30      258.35     53.15 o 
   5  -6   4        8.65       11.16      4.57 o 
   6  -6   4        5.02        3.04      1.40 o 
  -5  -5   4        4.82        3.00      1.54 o 
  -4  -5   4       44.77       47.16     13.40 o 
  -3  -5   4      678.69      670.72    183.88 o 
  -2  -5   4      284.87      261.16     64.71 o 
  -1  -5   4       81.52       76.43     16.46 o 
   0  -5   4        1.66        9.01      3.70 o 
   1  -5   4       29.08       31.24      6.39 o 
   2  -5   4        4.28        3.64      0.85 o 
   3  -5   4       10.73       10.05      3.60 o 
   4  -5   4        3.89        5.50      1.11 o 
   5  -5   4        0.27        0.77      0.62 o 
   6  -5   4        3.28        8.00      1.67 o 
   7  -5   4        0.65        1.35      0.84 o 
  -6  -4   4        0.16        1.51      0.86 o 
  -5  -4   4       20.35       15.07      5.38 o 
  -4  -4   4      277.92      262.26     62.47 o 
  -3  -4   4       99.01      101.24     22.28 o 
  -2  -4   4       76.30       78.07     18.06 o 
  -1  -4   4      167.01      159.86     29.43 o 
   0  -4   4      404.06      394.86     77.13 o 
   1  -4   4      248.14      255.23     38.14 o 
   2  -4   4      141.01      142.76     18.26 o 
   3  -4   4      193.52      193.71     24.85 o 
   4  -4   4       12.05       11.25      1.87 o 
   5  -4   4        0.88        1.00      0.95 o 
   6  -4   4       45.86       33.22      8.65 o 
   7  -4   4      249.34      250.86      7.04 o 
  -6  -3   4       12.22       10.46      3.61 o 
  -5  -3   4       17.60       10.57      3.40 o 
  -4  -3   4       65.47       53.60     14.08 o 
  -3  -3   4        7.82        4.26      1.11 o 
  -2  -3   4       17.02       11.41      1.48 o 
  -1  -3   4        0.25       -0.20      0.59 o 
   0  -3   4      225.26      201.13     29.31 o 
   1  -3   4      139.70      126.68     15.79 o 
   2  -3   4      265.10      288.31     20.19 o 
   3  -3   4      140.17      137.56     12.16 o 
   4  -3   4      305.96      311.67     20.71 o 
   5  -3   4        5.18        5.85      0.83 o 
   6  -3   4      171.77      171.19     15.26 o 
   7  -3   4       50.27       47.21      2.04 o 
  -7  -2   4        2.36        1.95      0.63 o 
  -6  -2   4       16.30       13.70      6.01 o 
  -5  -2   4        0.50        0.64      0.61 o 
  -4  -2   4       48.12       56.69     11.16 o 
  -3  -2   4       12.83       14.22      1.15 o 
  -2  -2   4      158.65      162.94     23.39 o 
  -1  -2   4       18.36       20.21      1.35 o 
   0  -2   4      282.33      288.47     26.35 o 
   1  -2   4      935.43      994.37     31.78 o 
   2  -2   4       20.88       19.13      0.58 o 
   3  -2   4       66.44       63.56      1.55 o 
   4  -2   4      270.29      290.78      2.18 o 
   5  -2   4      230.33      240.52      4.27 o 
   6  -2   4        5.55        4.96      0.60 o 
   7  -2   4       93.93       83.14      6.52 o 
  -7  -1   4        0.38       -0.13      0.90 o 
  -6  -1   4        7.68        5.93      2.42 o 
  -5  -1   4      160.15      123.88     21.80 o 
  -4  -1   4        0.73       -0.89      1.04 o 
  -3  -1   4      277.17      284.12     20.00 o 
  -2  -1   4      220.24      204.00      7.99 o 
  -1  -1   4        1.08        2.07      0.51 o 
   0  -1   4      136.53      119.97      6.16 o 
   1  -1   4      516.16      484.28     24.17 o 
   2  -1   4     1406.77     1542.41      7.38 o 
   3  -1   4       84.07       86.92      1.35 o 
   4  -1   4      136.36      149.86      1.60 o 
   5  -1   4      214.55      227.68      5.65 o 
   6  -1   4       12.01       10.23      0.56 o 
   7  -1   4       13.65        9.77      0.60 o 
  -7   0   4       59.47       49.18      3.09 o 
  -6   0   4       39.28       32.54      3.71 o 
  -5   0   4        5.13        2.35      1.92 o 
  -4   0   4       12.01        7.64      1.09 o 
  -3   0   4       69.36       71.62      3.61 o 
  -2   0   4     1699.33     1782.89     14.74 o 
  -1   0   4      285.48      247.03      3.39 o 
   0   0   4      131.51      125.74      5.04 o 
   1   0   4     2889.38     2935.05    293.71 o 
   2   0   4     2474.64     2389.59    273.91 o 
   3   0   4      282.56      276.85     16.96 o 
   4   0   4      495.11      554.46      8.18 o 
   5   0   4      172.58      207.80      1.93 o 
   6   0   4        7.53        7.55      0.65 o 
   7   0   4      143.64      134.97      3.43 o 
  -7   1   4        0.25        2.38      0.78 o 
  -6   1   4        1.62        1.47      1.07 o 
  -5   1   4       23.59       23.15      2.94 o 
  -4   1   4        7.40        8.97      0.85 o 
  -3   1   4       11.68       14.69      1.57 o 
  -2   1   4        1.85        4.22      0.42 o 
  -1   1   4      107.07      103.35      4.65 o 
   0   1   4     1188.84     1150.29     50.06 o 
   1   1   4      124.11      144.26      4.97 o 
   2   1   4      330.17      310.85     15.19 o 
   3   1   4      387.12      405.90      4.18 o 
   4   1   4       49.04       54.16      2.94 o 
   5   1   4      109.48       90.55      2.26 o 
   6   1   4        6.20       11.59      1.67 o 
   7   1   4       35.52       33.63      1.70 o 
   8   1   4       20.57       20.92      2.74 o 
  -7   2   4       10.44       17.45      2.16 o 
  -6   2   4        2.16        4.03      1.50 o 
  -5   2   4       26.34       25.51      2.26 o 
  -4   2   4       19.16       16.74      2.33 o 
  -3   2   4      513.83      562.46     25.44 o 
  -2   2   4       73.94       71.57      1.95 o 
  -1   2   4      233.75      248.86      9.67 o 
   0   2   4      180.41      190.80      3.86 o 
   1   2   4      505.94      496.62      8.68 o 
   2   2   4        0.00        0.29      0.31 o 
   3   2   4        0.55        3.35      0.67 o 
   4   2   4     2066.15     2326.59     10.72 o 
   5   2   4       73.53       70.60      2.63 o 
   6   2   4       15.38       10.97      1.11 o 
   7   2   4      165.47      163.32      3.47 o 
   8   2   4       27.24       29.36      3.51 o 
  -7   3   4       73.46       87.49      6.75 o 
  -6   3   4       46.81       42.95      2.58 o 
  -5   3   4      148.56      164.17      4.46 o 
  -4   3   4      247.26      244.27      6.41 o 
  -3   3   4        0.01        0.30      1.12 o 
  -2   3   4      275.08      309.37      9.56 o 
  -1   3   4      341.02      364.90     12.08 o 
   0   3   4      170.45      177.82      6.87 o 
   1   3   4      124.27      135.97      3.21 o 
   2   3   4        0.12        1.39      0.49 o 
   3   3   4     1038.99     1143.87     23.79 o 
   4   3   4       14.26       14.29      0.89 o 
   5   3   4      331.32      326.26     17.16 o 
   6   3   4       81.22       80.47      3.11 o 
   7   3   4      505.16      518.13     10.03 o 
   8   3   4       20.21       21.66      2.29 o 
  -6   4   4      243.38      277.50      7.93 o 
  -5   4   4       31.48       30.98      2.61 o 
  -4   4   4        5.87        6.05      1.50 o 
  -3   4   4       44.63       43.84      7.12 o 
  -2   4   4       31.41       40.73      3.38 o 
  -1   4   4        0.66       -0.13      0.31 o 
   0   4   4       40.14       40.22      2.68 o 
   1   4   4      287.36      326.81      5.12 o 
   2   4   4       26.37       23.29      1.00 o 
   3   4   4        3.92        3.23      0.97 o 
   4   4   4       19.19       16.42      0.93 o 
   5   4   4        0.36        0.29      0.20 o 
   6   4   4      249.78      226.25      7.32 o 
   7   4   4        0.50        5.45      1.93 o 
   8   4   4       46.69       49.45      5.52 o 
  -6   5   4      192.19      207.27      3.62 o 
  -5   5   4        1.26        1.42      1.25 o 
  -4   5   4       38.50       36.99      2.32 o 
  -3   5   4       16.97       16.13      3.93 o 
  -2   5   4       21.39       14.56      3.09 o 
  -1   5   4       17.91       19.29      1.20 o 
   0   5   4      634.89      669.51     27.46 o 
   1   5   4       57.01       59.11      1.71 o 
   2   5   4        4.74        3.42      1.27 o 
   3   5   4      148.08      152.01      2.40 o 
   4   5   4       34.87       36.02      2.20 o 
   5   5   4        2.89        1.06      0.70 o 
   6   5   4       15.13       18.69      2.33 o 
   7   5   4       44.15       44.46      2.74 o 
  -5   6   4        0.02        0.92      1.37 o 
  -4   6   4       72.43       73.57      3.35 o 
  -3   6   4       36.01       32.55      1.98 o 
  -2   6   4       36.35       26.47      1.82 o 
  -1   6   4        5.87        1.98      0.94 o 
   0   6   4       24.13       19.33      2.48 o 
   1   6   4       71.47       66.13      2.23 o 
   2   6   4       31.10       28.79      2.30 o 
   3   6   4        0.01        1.72      0.90 o 
   4   6   4        2.90        4.39      2.08 o 
   5   6   4       88.32       76.26      6.44 o 
   6   6   4       22.78       24.94      3.80 o 
   7   6   4        5.57        1.64      1.26 o 
  -5   7   4        3.76        4.95      1.89 o 
  -4   7   4       26.30       26.64      4.22 o 
  -3   7   4        9.04        4.06      1.84 o 
  -2   7   4       31.12       32.30      3.04 o 
  -1   7   4      141.87      152.00      3.06 o 
   0   7   4      195.80      208.61      3.73 o 
   1   7   4      132.00      145.23      3.11 o 
   2   7   4        1.78        0.52      0.84 o 
   3   7   4        2.34        4.76      1.25 o 
   4   7   4       71.61       64.64      1.96 o 
   5   7   4       16.94       19.55      6.40 o 
   6   7   4      108.80      106.65      8.91 o 
  -3   8   4        8.38        5.38      1.86 o 
  -2   8   4       38.67       41.32      1.80 o 
  -1   8   4       16.79       16.04      1.38 o 
   0   8   4      116.64      112.13      2.49 o 
   1   8   4        1.89        0.52      0.90 o 
   2   8   4       13.01       13.95      1.73 o 
   3   8   4       11.49       17.19      3.25 o 
   4   8   4        3.04        1.85      1.13 o 
   5   8   4       27.38       38.91      9.31 o 
  -2   9   4        0.00        0.64      0.88 o 
  -1   9   4       98.02      112.95      6.22 o 
   0   9   4        3.69        2.78      1.12 o 
   1   9   4        5.93        4.84      1.19 o 
   2   9   4        8.85       10.29      3.86 o 
   3   9   4       22.26       19.21      1.74 o 
  -1  -8   5      161.37      139.45     43.94 o 
   0  -8   5        0.18        0.92      0.86 o 
   1  -8   5       57.59       60.19     21.12 o 
   2  -8   5        6.06        5.09      1.26 o 
   3  -8   5      108.57       92.46     31.52 o 
  -3  -7   5        8.05        4.61      1.21 o 
  -2  -7   5       35.00       35.23     11.31 o 
  -1  -7   5      364.06      437.62     97.58 o 
   0  -7   5        6.16        3.53      1.91 o 
   1  -7   5       46.62       56.19     16.26 o 
   2  -7   5       77.19       81.03     22.52 o 
   3  -7   5        6.20        4.38      2.55 o 
   4  -7   5        8.90        6.91      2.08 o 
   5  -7   5       14.83       19.84      2.35 o 
  -4  -6   5        5.92        6.08      3.11 o 
  -3  -6   5       16.18       18.71      7.38 o 
  -2  -6   5       65.75       62.56     11.47 o 
  -1  -6   5       12.31       16.23      2.37 o 
   0  -6   5      105.96       99.54     22.27 o 
   1  -6   5        2.44        2.81      1.28 o 
   2  -6   5        0.00        0.70      0.87 o 
   3  -6   5       15.02       14.01      1.28 o 
   4  -6   5        1.62        2.23      0.92 o 
   5  -6   5      140.40      124.80     33.74 o 
   6  -6   5       13.58       13.45      2.23 o 
  -5  -5   5        3.39        2.89      1.83 o 
  -4  -5   5       78.49       67.80     16.94 o 
  -3  -5   5       82.44       94.55     23.26 o 
  -2  -5   5      122.85      108.26     28.70 o 
  -1  -5   5      237.92      234.40     50.42 o 
   0  -5   5        2.09        2.59      1.33 o 
   1  -5   5      238.73      222.16     43.04 o 
   2  -5   5       64.17       58.36      7.85 o 
   3  -5   5       12.04        9.42      2.06 o 
   4  -5   5       29.00       23.98      6.10 o 
   5  -5   5      435.45      408.61     78.91 o 
   6  -5   5       22.10       24.32      3.27 o 
   7  -5   5       27.40       22.27      1.82 o 
  -6  -4   5        0.34        1.96      1.08 o 
  -5  -4   5       17.52       11.89      2.24 o 
  -4  -4   5        7.49        4.79      1.79 o 
  -3  -4   5      134.04      121.39     28.09 o 
  -2  -4   5      275.59      256.10     47.69 o 
  -1  -4   5        6.61        6.58      1.51 o 
   0  -4   5      210.45      198.37     34.94 o 
   1  -4   5      267.86      254.15     28.84 o 
   2  -4   5      234.01      244.61     27.76 o 
   3  -4   5       14.77       14.45      1.27 o 
   4  -4   5      962.39     1142.14    135.12 o 
   5  -4   5        9.12       11.27      1.05 o 
   6  -4   5      289.11      271.69     37.27 o 
   7  -4   5      221.63      226.35      6.46 o 
  -6  -3   5       10.69       11.00      1.28 o 
  -5  -3   5       11.00        8.49      3.85 o 
  -4  -3   5       26.17       30.49      8.16 o 
  -3  -3   5       33.33       30.08      3.00 o 
  -2  -3   5      108.73      112.88     15.87 o 
  -1  -3   5       53.42       47.27      3.12 o 
   0  -3   5        1.76        0.71      0.88 o 
   1  -3   5      301.66      315.73     35.64 o 
   2  -3   5      189.72      187.90     14.75 o 
   3  -3   5      150.77      141.51      7.62 o 
   4  -3   5        3.21        6.83      2.72 o 
   5  -3   5       35.85       34.90      2.50 o 
   6  -3   5       12.98       11.98      1.10 o 
   7  -3   5       14.70       16.44      1.27 o 
  -6  -2   5        0.06        1.33      0.59 o 
  -5  -2   5      231.32      197.02     54.67 o 
  -4  -2   5        2.23        1.24      0.69 o 
  -3  -2   5       48.08       48.71      9.28 o 
  -2  -2   5       22.62       22.83      5.82 o 
  -1  -2   5      264.14      285.81     26.52 o 
   0  -2   5      236.93      254.96     16.76 o 
   1  -2   5      148.90      174.92     18.96 o 
   2  -2   5      244.99      279.91     15.66 o 
   3  -2   5      496.82      541.47      8.45 o 
   4  -2   5      796.14      867.23     30.83 o 
   5  -2   5       69.46       65.24      1.52 o 
   6  -2   5       14.47       13.50      0.89 o 
   7  -2   5        5.22        2.01      1.17 o 
  -6  -1   5      137.32      104.84     19.16 o 
  -5  -1   5      121.15       72.70     12.14 o 
  -4  -1   5        1.97        1.63      0.61 o 
  -3  -1   5      253.48      222.96      4.84 o 
  -2  -1   5       51.98       48.75      2.71 o 
  -1  -1   5      109.89      120.92      1.77 o 
   0  -1   5        0.01       -0.61      0.61 o 
   1  -1   5     1598.99     1664.72    212.47 o 
   2  -1   5      303.59      312.25     28.79 o 
   3  -1   5      347.72      370.57      3.03 o 
   4  -1   5      569.22      608.12      3.82 o 
   5  -1   5       38.05       34.15      0.95 o 
   6  -1   5      148.02      152.56      3.97 o 
   7  -1   5       67.28       63.31      2.25 o 
  -7   0   5       10.66        6.25      2.19 o 
  -6   0   5       13.90        7.22      2.48 o 
  -5   0   5       24.27       21.48      3.10 o 
  -4   0   5       47.41       42.61      6.77 o 
  -3   0   5       63.14       54.81      4.59 o 
  -2   0   5       84.31       91.30      3.29 o 
  -1   0   5       77.19       79.90      5.29 o 
   0   0   5       58.39       62.37      3.47 o 
   2   0   5      527.00      516.04     36.13 o 
   3   0   5       86.80       89.65      6.62 o 
   4   0   5       90.10       82.81      5.68 o 
   5   0   5        0.05        0.00      0.87 o 
   6   0   5      255.04      268.48      5.57 o 
   7   0   5       39.51       34.84      1.64 o 
   8   0   5       61.52       53.41      2.27 o 
  -7   1   5       12.44        6.34      2.33 o 
  -6   1   5        8.80       12.52      2.90 o 
  -5   1   5       27.02       18.20      5.25 o 
  -4   1   5       42.78       41.51      3.03 o 
  -3   1   5       26.95       23.74      0.62 o 
  -2   1   5       17.07       13.03      1.02 o 
  -1   1   5      223.24      270.07      9.02 o 
   0   1   5      227.76      252.91     10.08 o 
   1   1   5      401.51      406.40     19.45 o 
   2   1   5      148.21      137.62      6.57 o 
   3   1   5        1.80        1.48      0.21 o 
   4   1   5       12.31       13.35      1.93 o 
   5   1   5       11.65       10.71      1.58 o 
   6   1   5        2.29        0.49      0.79 o 
   7   1   5      268.58      263.66      4.71 o 
   8   1   5        3.98        4.51      1.47 o 
  -7   2   5       48.25       54.73      3.22 o 
  -6   2   5       43.78       47.68      2.97 o 
  -5   2   5       55.42       57.29      2.92 o 
  -4   2   5      250.52      244.14     15.30 o 
  -3   2   5       48.60       49.99      0.91 o 
  -2   2   5      887.33      965.20     21.44 o 
  -1   2   5       20.08       14.56      1.78 o 
   0   2   5      411.13      431.14     13.79 o 
   1   2   5       64.96       72.10      3.01 o 
   2   2   5        0.09        0.42      0.28 o 
   3   2   5      322.76      313.26     28.46 o 
   4   2   5        0.04        1.06      1.21 o 
   5   2   5      152.30      171.72      3.39 o 
   6   2   5       13.25       13.04      1.43 o 
   7   2   5       80.53       77.15      2.77 o 
   8   2   5       29.61       31.29      3.88 o 
  -6   3   5        6.77       12.89      2.45 o 
  -5   3   5      811.86      843.68      6.54 o 
  -4   3   5       39.33       35.35      3.08 o 
  -3   3   5        2.20        1.39      0.55 o 
  -2   3   5      160.86      181.80      4.11 o 
  -1   3   5      109.93       99.07      2.73 o 
   0   3   5      165.46      173.08      7.26 o 
   1   3   5      100.74      103.43      3.51 o 
   2   3   5      152.84      173.96      4.72 o 
   3   3   5       88.19       89.72      2.56 o 
   4   3   5      131.24      128.09      1.19 o 
   5   3   5       52.11       57.53      2.65 o 
   6   3   5      243.66      259.52      6.08 o 
   7   3   5      198.87      217.60      5.35 o 
   8   3   5       57.08       59.82      4.77 o 
  -6   4   5        5.33        3.47      1.13 o 
  -5   4   5      275.43      293.51      6.40 o 
  -4   4   5        4.15        3.27      1.50 o 
  -3   4   5       22.09       27.73      1.44 o 
  -2   4   5      129.17      135.67      2.59 o 
  -1   4   5       13.23       15.16      1.03 o 
   0   4   5       53.71       55.67      1.34 o 
   1   4   5      163.28      165.98      7.77 o 
   2   4   5      150.37      131.46      1.64 o 
   3   4   5      127.08      130.03      2.46 o 
   4   4   5       32.56       30.36      1.40 o 
   5   4   5       26.51       16.01      6.16 o 
   6   4   5      248.13      254.84      5.67 o 
   7   4   5        0.68        2.02      1.12 o 
   8   4   5        9.49        7.00      1.52 o 
  -6   5   5       16.94       16.88      2.30 o 
  -5   5   5       23.17       29.62      3.61 o 
  -4   5   5       33.49       32.10      2.66 o 
  -3   5   5        3.11        3.74      0.63 o 
  -2   5   5        8.72        5.35      0.79 o 
  -1   5   5       74.99       74.38      1.61 o 
   0   5   5        1.48        2.14      1.01 o 
   1   5   5      327.86      358.90     11.40 o 
   2   5   5        6.33        8.55      1.26 o 
   3   5   5        0.06        1.05      0.78 o 
   4   5   5       35.55       28.11      1.29 o 
   5   5   5       11.50       11.71      1.49 o 
   6   5   5        1.27        0.77      1.11 o 
   7   5   5       20.13       17.97      3.18 o 
  -5   6   5       24.24       27.55      3.53 o 
  -4   6   5        1.32        1.83      1.39 o 
  -3   6   5      173.07      166.15      2.35 o 
  -2   6   5        0.15        1.25      0.71 o 
  -1   6   5      114.90      126.36      3.98 o 
   0   6   5        0.45        0.27      1.15 o 
   1   6   5     1746.47     1931.03     77.85 o 
   2   6   5      111.07      110.20      2.24 o 
   3   6   5       48.46       39.12      1.55 o 
   4   6   5        2.49        1.03      0.78 o 
   5   6   5        0.78        1.48      0.78 o 
   6   6   5        0.92        1.22      1.91 o 
   7   6   5        1.62        0.12      1.33 o 
  -4   7   5       14.72        7.81      1.92 o 
  -3   7   5        2.96        2.95      1.71 o 
  -2   7   5        0.12        1.18      0.98 o 
  -1   7   5       36.08       39.19      2.30 o 
   0   7   5     1095.84     1102.62     76.96 o 
   1   7   5        1.65        1.77      1.03 o 
   2   7   5        1.78        3.22      1.10 o 
   3   7   5        1.31        3.00      0.90 o 
   4   7   5        7.09        7.63      1.21 o 
   5   7   5       18.47       17.78      4.00 o 
   6   7   5       12.42       18.58      2.97 o 
  -3   8   5        0.21        2.21      1.31 o 
  -2   8   5        0.34        1.50      2.79 o 
  -1   8   5       49.31       52.57      1.99 o 
   0   8   5        6.96       11.91      1.26 o 
   1   8   5        3.13        0.77      0.84 o 
   2   8   5       15.19       13.64      1.44 o 
   3   8   5        4.04        1.65      1.10 o 
   4   8   5        0.88        0.87      0.74 o 
   5   8   5        2.63        3.67      2.14 o 
  -1   9   5        8.19       12.48      1.36 o 
   0   9   5       45.62       37.41      2.96 o 
   1   9   5       21.81       18.92      1.68 o 
   2   9   5       32.62       28.54      3.49 o 
   3   9   5        6.98        7.47      1.38 o 
   1  -8   6       30.63       30.59     12.09 o 
  -2  -7   6        5.61        2.92      1.16 o 
  -1  -7   6        9.54       11.17      3.00 o 
   0  -7   6       74.54       81.41     19.70 o 
   1  -7   6        0.40       -0.20      1.00 o 
   2  -7   6        6.87        3.32      1.34 o 
   3  -7   6       19.31       22.00      6.27 o 
   4  -7   6        9.74        9.07      2.72 o 
  -3  -6   6       15.83       12.69      3.78 o 
  -2  -6   6        2.67        2.85      1.39 o 
  -1  -6   6      310.45      302.40     64.80 o 
   0  -6   6       91.31       85.25     20.53 o 
   1  -6   6       63.67       59.23      9.76 o 
   2  -6   6        1.96        1.72      1.38 o 
   3  -6   6        1.17        3.16      0.99 o 
   4  -6   6        0.34        1.75      0.91 o 
   5  -6   6       54.17       44.48     10.60 o 
   6  -6   6       10.37       14.95      2.29 o 
  -4  -5   6       34.00       43.28     14.54 o 
  -3  -5   6      133.82      146.77     36.43 o 
  -2  -5   6        8.96       13.49      3.56 o 
  -1  -5   6      221.32      225.53     37.62 o 
   0  -5   6       83.43       91.38     18.94 o 
   1  -5   6        0.07        0.74      1.25 o 
   2  -5   6       46.19       46.30      8.85 o 
   3  -5   6        4.66        6.83      2.59 o 
   4  -5   6       22.63       17.87      2.96 o 
   5  -5   6       12.74       12.74      2.84 o 
   6  -5   6       24.79       16.87      4.28 o 
  -5  -4   6       10.40       10.74      2.74 o 
  -4  -4   6      262.25      228.93     47.72 o 
  -3  -4   6        0.03        0.67      0.97 o 
  -2  -4   6      102.10       88.74     20.92 o 
  -1  -4   6       75.64       72.11     10.71 o 
   0  -4   6        2.78        1.63      0.76 o 
   1  -4   6        2.27        1.88      1.04 o 
   2  -4   6        9.17        7.51      2.64 o 
   3  -4   6       16.46       20.25      2.77 o 
   4  -4   6       10.60       10.57      2.42 o 
   5  -4   6      636.18      656.37     71.39 o 
   6  -4   6      116.71      114.58     17.66 o 
   7  -4   6        1.91        2.08      1.01 o 
  -6  -3   6        5.89        6.20      3.01 o 
  -5  -3   6        6.94        4.31      1.51 o 
  -4  -3   6       43.22       35.23      7.08 o 
  -3  -3   6       84.50       81.00     14.48 o 
  -2  -3   6        1.68        2.01      1.75 o 
  -1  -3   6      108.03      119.45     15.25 o 
   0  -3   6      150.62      159.77     15.27 o 
   1  -3   6       34.05       22.20      4.12 o 
   2  -3   6        0.03        1.19      0.78 o 
   3  -3   6        2.56        3.73      1.76 o 
   4  -3   6        2.83        3.52      0.79 o 
   5  -3   6       74.65       67.37      4.41 o 
   6  -3   6      100.56      101.84      8.80 o 
   7  -3   6       20.35       20.47      2.43 o 
  -6  -2   6       25.22       23.05      8.91 o 
  -5  -2   6        2.42        1.26      1.35 o 
  -4  -2   6       19.57       23.29      2.35 o 
  -3  -2   6        0.08        1.69      0.93 o 
  -2  -2   6       29.36       28.37      4.22 o 
  -1  -2   6      432.35      519.84     57.75 o 
   0  -2   6       61.93       74.12      6.42 o 
   1  -2   6      499.43      566.41     36.77 o 
   2  -2   6       13.41       22.22      1.60 o 
   3  -2   6        7.50        8.91      0.96 o 
   4  -2   6      138.95      139.21      6.58 o 
   5  -2   6       71.95       72.02      1.78 o 
   6  -2   6        4.85        4.34      0.72 o 
   7  -2   6       81.42       67.47      3.50 o 
  -6  -1   6      134.60       95.19     19.76 o 
  -5  -1   6        1.43        2.35      1.25 o 
  -4  -1   6       14.36        9.26      1.56 o 
  -3  -1   6       39.70       40.52      3.23 o 
  -2  -1   6      451.69      465.75      7.22 o 
  -1  -1   6       16.44       18.10      1.28 o 
   0  -1   6        0.17        1.16      0.61 o 
   1  -1   6       92.91       61.91      3.22 o 
   2  -1   6     1098.91     1151.76     89.08 o 
   3  -1   6      345.82      327.71     34.65 o 
   4  -1   6       23.55       24.62      1.06 o 
   5  -1   6        2.69        4.02      0.47 o 
   6  -1   6        1.03        1.04      0.94 o 
   7  -1   6       27.11       27.07      2.54 o 
  -6   0   6       14.88       12.06      3.72 o 
  -5   0   6      211.86      160.19     21.36 o 
  -4   0   6       15.74       13.63      1.03 o 
  -3   0   6       41.86       36.15      1.19 o 
  -2   0   6      126.69      118.07      5.40 o 
  -1   0   6        0.96        1.02      0.98 o 
   0   0   6      107.81      101.68     11.35 o 
   1   0   6     1984.88     2036.23    148.22 o 
   2   0   6       98.36       98.00      6.08 o 
   3   0   6       73.87       76.24      2.66 o 
   4   0   6        0.95        1.01      0.32 o 
   5   0   6       60.98       57.75      1.96 o 
   6   0   6       12.79       14.37      1.31 o 
   7   0   6        5.95        5.45      1.27 o 
   8   0   6       64.96       60.21      2.44 o 
  -6   1   6        0.76        1.66      0.86 o 
  -5   1   6        0.02        0.74      0.83 o 
  -4   1   6        9.75        8.70      2.53 o 
  -3   1   6        0.01        1.71      0.97 o 
  -2   1   6       10.70       12.70      1.54 o 
  -1   1   6       29.27       22.91      2.27 o 
   0   1   6      218.51      199.09     16.62 o 
   1   1   6      718.19      692.16     38.46 o 
   2   1   6       42.51       31.72      2.11 o 
   3   1   6        2.01        1.92      0.38 o 
   4   1   6        0.02        0.19      1.20 o 
   5   1   6       82.30       78.53      2.54 o 
   6   1   6       78.25       75.31      2.40 o 
   7   1   6        4.26        2.44      1.39 o 
   8   1   6        1.48        3.63      1.70 o 
  -6   2   6        3.07        3.72      1.64 o 
  -5   2   6        0.01       -0.38      1.25 o 
  -4   2   6       68.17       63.57      3.11 o 
  -3   2   6      710.44      739.08     12.25 o 
  -2   2   6      486.30      530.28      4.11 o 
  -1   2   6       43.71       40.22      2.22 o 
   0   2   6      348.80      396.97     33.42 o 
   1   2   6      487.30      527.87     23.06 o 
   2   2   6      310.45      313.78     17.20 o 
   3   2   6      720.38      791.40     15.64 o 
   4   2   6       30.91       30.75      1.88 o 
   5   2   6       10.80       14.12      2.16 o 
   6   2   6       63.52       61.78      2.79 o 
   7   2   6       28.27       30.60      2.04 o 
   8   2   6        0.05        0.13      1.16 o 
  -6   3   6        9.66       10.04      1.84 o 
  -5   3   6       44.83       48.12      3.20 o 
  -4   3   6      297.49      268.61     20.69 o 
  -3   3   6       38.10       38.68      1.02 o 
  -2   3   6       29.45       30.80      2.78 o 
  -1   3   6      152.40      185.93      9.86 o 
   0   3   6       78.03       67.87      3.46 o 
   1   3   6       61.68       50.95      2.46 o 
   2   3   6       34.50       30.57      1.39 o 
   3   3   6      673.17      694.32     38.36 o 
   4   3   6       17.61       13.93      1.31 o 
   5   3   6       19.78       16.08      1.85 o 
   6   3   6      175.27      182.87      5.03 o 
   7   3   6        2.22        3.22      1.23 o 
   8   3   6        7.42        6.69      1.61 o 
  -6   4   6       13.62       14.43      1.55 o 
  -5   4   6        4.67        6.29      1.92 o 
  -4   4   6       57.98       56.26      2.85 o 
  -3   4   6       57.35       53.44      1.14 o 
  -2   4   6      288.60      298.24     16.73 o 
  -1   4   6       74.49       82.97      1.59 o 
   0   4   6       94.15       92.80      7.57 o 
   1   4   6        2.15        1.67      0.86 o 
   2   4   6      206.22      216.84     12.25 o 
   3   4   6      111.64      121.67      1.96 o 
   4   4   6      189.98      185.00      8.35 o 
   5   4   6        9.66        8.10      0.71 o 
   6   4   6       17.34       18.53      2.24 o 
   7   4   6       31.50       27.65      2.26 o 
   8   4   6        2.58        2.48      1.06 o 
  -5   5   6      152.18      155.20      5.78 o 
  -4   5   6       13.50       18.79      2.68 o 
  -3   5   6       15.39       17.35      2.52 o 
  -2   5   6       53.95       53.75      2.00 o 
  -1   5   6       28.96       29.14      1.53 o 
   0   5   6      103.00      107.67      7.69 o 
   1   5   6       62.65       62.16      4.48 o 
   2   5   6       24.95       25.24      5.46 o 
   3   5   6      160.27      143.45     13.06 o 
   4   5   6      123.26      130.88      7.84 o 
   5   5   6       22.09       18.73      1.52 o 
   6   5   6       10.57        9.18      1.74 o 
   7   5   6        6.76        8.72      2.34 o 
  -5   6   6       98.09       91.42      7.70 o 
  -4   6   6       10.57       14.40      2.83 o 
  -3   6   6       10.07       12.99      1.83 o 
  -2   6   6       38.61       30.59      1.94 o 
  -1   6   6        1.00        0.16      0.83 o 
   0   6   6      120.29      129.18      7.16 o 
   1   6   6      784.72      872.16     20.84 o 
   2   6   6       10.29        7.53      2.82 o 
   3   6   6        0.13        1.53      1.58 o 
   4   6   6       25.04       21.83      1.83 o 
   5   6   6        3.23        1.06      0.67 o 
   6   6   6        3.97        4.19      1.65 o 
   7   6   6        9.54        6.99      2.24 o 
  -4   7   6        2.11        2.38      1.30 o 
  -3   7   6        9.42        6.22      1.97 o 
  -2   7   6        1.32        2.27      0.86 o 
  -1   7   6        3.89        1.36      1.17 o 
   0   7   6       50.39       60.75      2.44 o 
   1   7   6       69.36       63.30      1.88 o 
   2   7   6       26.88       27.76      1.99 o 
   3   7   6        9.09       12.15      1.37 o 
   4   7   6       84.72       83.99      6.06 o 
   5   7   6        0.70        0.15      0.67 o 
   6   7   6        3.90        6.07      2.19 o 
  -3   8   6        2.73        4.29      2.13 o 
  -2   8   6       38.87       42.76      4.37 o 
  -1   8   6       35.84       34.67      1.85 o 
   0   8   6        0.72        1.88      0.77 o 
   1   8   6       67.64       59.24      2.25 o 
   2   8   6        4.60        4.94      1.20 o 
   3   8   6        4.46        3.77      1.21 o 
   4   8   6        3.13        3.66      1.08 o 
   0   9   6       64.64       54.90      2.70 o 
   1   9   6        4.26        2.03      0.87 o 
   2   9   6        7.49        5.12      2.39 o 
  -1  -7   7       12.37       10.84      4.12 o 
   0  -7   7        4.12        1.98      1.26 o 
   1  -7   7        7.55        3.51      2.77 o 
   2  -7   7       34.72       28.99      5.20 o 
   3  -7   7       31.73       28.22      6.20 o 
  -3  -6   7       33.47       30.26      8.69 o 
  -2  -6   7       35.52       31.55      6.96 o 
  -1  -6   7       31.95       27.20      1.99 o 
   0  -6   7      150.70      149.87     34.68 o 
   1  -6   7       16.83       18.37      2.71 o 
   2  -6   7        9.53       10.60      1.59 o 
   3  -6   7        8.87        9.78      1.36 o 
   4  -6   7        8.06        6.36      2.06 o 
   5  -6   7        6.15        4.30      0.77 o 
  -4  -5   7        1.11        1.35      0.67 o 
  -3  -5   7       74.85       77.30     18.91 o 
  -2  -5   7      203.62      196.84     40.34 o 
  -1  -5   7       51.38       50.97     12.38 o 
   0  -5   7      100.22      101.76     16.84 o 
   1  -5   7       28.10       24.02      4.56 o 
   2  -5   7        2.65        3.38      1.94 o 
   3  -5   7        5.41        5.30      1.42 o 
   4  -5   7        0.57        1.34      0.73 o 
   5  -5   7       38.79       36.32      4.24 o 
   6  -5   7        4.75        3.97      0.74 o 
  -4  -4   7       35.71       32.64      9.04 o 
  -3  -4   7      163.45      158.56     29.22 o 
  -2  -4   7      157.11      140.08     32.12 o 
  -1  -4   7      224.96      228.37     43.47 o 
   0  -4   7       80.24       77.60     12.38 o 
   1  -4   7      180.47      181.92     25.63 o 
   2  -4   7        2.40        5.29      1.43 o 
   3  -4   7       37.52       36.86      3.53 o 
   4  -4   7       28.32       29.11      1.97 o 
   5  -4   7      126.77      137.29     15.81 o 
   6  -4   7       79.96       74.29      4.99 o 
  -5  -3   7       12.88       12.44      3.68 o 
  -4  -3   7       13.24       11.36      1.27 o 
  -3  -3   7       81.99       79.73      9.09 o 
  -2  -3   7       32.61       33.27      8.99 o 
  -1  -3   7      209.43      208.72     25.14 o 
   0  -3   7       23.80       24.17      3.64 o 
   1  -3   7       36.75       39.44      4.29 o 
   2  -3   7      121.90      118.69     11.78 o 
   3  -3   7       20.64       22.32      1.96 o 
   4  -3   7       51.99       55.88      4.09 o 
   5  -3   7       45.30       48.00      4.25 o 
   6  -3   7       53.76       50.48      3.24 o 
   7  -3   7       50.92       52.39      2.35 o 
  -5  -2   7        6.67        8.34      2.16 o 
  -4  -2   7      365.33      328.31     76.00 o 
  -3  -2   7        4.09        3.96      1.30 o 
  -2  -2   7      254.94      245.71     30.36 o 
  -1  -2   7      674.50      738.16     70.25 o 
   0  -2   7       16.31       21.12      2.18 o 
   1  -2   7       38.90       37.55      3.35 o 
   2  -2   7       41.25       45.39      2.44 o 
   3  -2   7      302.32      346.76     14.20 o 
   4  -2   7      385.08      404.30     13.29 o 
   5  -2   7      702.63      753.02     32.35 o 
   6  -2   7        1.09        0.69      0.50 o 
   7  -2   7        5.25        3.48      1.03 o 
  -5  -1   7       50.51       38.69      4.16 o 
  -4  -1   7        4.60        5.63      0.92 o 
  -3  -1   7       10.29        6.34      1.18 o 
  -2  -1   7        3.30        1.90      0.84 o 
  -1  -1   7       25.45       22.74      4.10 o 
   0  -1   7      309.67      328.38     17.20 o 
   1  -1   7        4.62        0.82      1.55 o 
   2  -1   7     2643.68     2994.24     87.63 o 
   3  -1   7      296.73      292.22     21.75 o 
   4  -1   7      183.48      161.79     12.65 o 
   5  -1   7        4.90        3.95      0.81 o 
   6  -1   7       16.41       14.62      1.89 o 
   7  -1   7        3.29        2.32      1.15 o 
   8  -1   7        8.84       11.49      1.10 o 
  -6   0   7        0.31        1.61      1.16 o 
  -5   0   7        0.93        0.72      0.41 o 
  -4   0   7        1.36        2.38      0.69 o 
  -3   0   7        3.23        3.63      0.89 o 
  -2   0   7       25.70       25.34      1.43 o 
  -1   0   7      114.59      114.87      5.00 o 
   0   0   7       31.42       29.54      2.14 o 
   1   0   7       16.34       18.27      1.56 o 
   2   0   7      136.93      162.39     13.75 o 
   3   0   7      355.76      355.28     26.14 o 
   4   0   7      154.62      138.91      9.96 o 
   5   0   7      243.98      232.60     19.61 o 
   6   0   7       62.80       55.37      2.49 o 
   7   0   7       29.45       27.03      1.84 o 
   8   0   7       12.31       13.31      1.97 o 
  -6   1   7        2.47        2.78      1.30 o 
  -5   1   7       14.78       13.10      2.53 o 
  -4   1   7       64.78       50.41      1.60 o 
  -3   1   7        6.74        6.93      0.82 o 
  -2   1   7        3.78        4.21      0.96 o 
  -1   1   7       70.98       69.82      7.97 o 
   0   1   7       29.77       33.67      3.48 o 
   1   1   7       93.52      114.03     13.75 o 
   2   1   7       15.28       19.80      1.47 o 
   3   1   7        1.00        0.25      0.53 o 
   4   1   7       81.34       81.60      2.82 o 
   5   1   7      146.11      147.31      4.22 o 
   6   1   7      207.06      220.23      4.81 o 
   7   1   7       70.20       69.15      4.32 o 
   8   1   7       30.93       27.80      3.48 o 
  -6   2   7        3.94        2.48      1.30 o 
  -5   2   7       34.20       35.77      2.98 o 
  -4   2   7      460.40      472.49     27.18 o 
  -3   2   7      422.09      423.53      5.76 o 
  -2   2   7        4.95        4.35      0.86 o 
  -1   2   7      131.61      153.33      8.59 o 
   0   2   7      314.17      336.12     23.02 o 
   1   2   7      266.21      273.66     28.79 o 
   2   2   7       67.07       66.47      2.78 o 
   3   2   7        0.19        1.82      0.65 o 
   4   2   7      239.97      274.58      4.44 o 
   5   2   7       24.96       27.05      2.40 o 
   6   2   7       11.99       15.44      2.23 o 
   7   2   7       23.16       25.54      1.84 o 
   8   2   7      287.09      284.03      5.61 o 
  -6   3   7        2.84        0.84      1.06 o 
  -5   3   7       14.23       19.61      2.48 o 
  -4   3   7      176.55      164.11      9.71 o 
  -3   3   7       15.20       13.56      1.37 o 
  -2   3   7      116.67      126.97      5.58 o 
  -1   3   7        1.81        1.13      0.67 o 
   0   3   7      313.09      355.74     31.66 o 
   1   3   7      380.82      398.60     31.18 o 
   2   3   7      111.71      116.96      8.95 o 
   3   3   7       14.27       13.39      0.71 o 
   4   3   7      329.34      346.92      5.61 o 
   5   3   7       11.27       13.56      1.85 o 
   6   3   7        6.29        4.61      1.32 o 
   7   3   7      806.20      857.28      6.36 o 
   8   3   7       10.35        7.78      1.57 o 
  -5   4   7       47.01       50.79      3.69 o 
  -4   4   7        0.00        0.08      1.32 o 
  -3   4   7        0.02        0.81      1.09 o 
  -2   4   7       83.99       80.84      1.73 o 
  -1   4   7      145.58      163.93     12.34 o 
   0   4   7        3.04        2.70      0.89 o 
   1   4   7        4.58        2.41      1.62 o 
   2   4   7      316.07      294.19     28.30 o 
   3   4   7        2.09        2.51      0.60 o 
   4   4   7       14.42       12.71      1.19 o 
   5   4   7        0.37        0.23      0.40 o 
   6   4   7       10.41        6.15      1.56 o 
   7   4   7        1.23        0.41      1.43 o 
  -5   5   7        3.92        5.12      2.18 o 
  -4   5   7        7.00        6.03      1.83 o 
  -3   5   7       31.90       33.70      2.65 o 
  -2   5   7       31.32       32.86      3.07 o 
  -1   5   7        6.51        5.35      1.05 o 
   0   5   7       11.32       10.59      1.31 o 
   1   5   7        0.43        0.69      0.81 o 
   2   5   7       56.55       60.74      1.87 o 
   3   5   7      257.60      258.10     18.32 o 
   4   5   7      228.51      214.85      7.70 o 
   5   5   7        1.65        0.43      0.60 o 
   6   5   7        1.86        6.17      2.26 o 
   7   5   7       23.85       23.03      3.08 o 
  -4   6   7       25.71       23.50      4.09 o 
  -3   6   7       45.20       29.91      2.46 o 
  -2   6   7       99.61       93.01      4.76 o 
  -1   6   7        2.30        0.98      0.73 o 
   0   6   7       87.48       90.00      7.15 o 
   1   6   7        1.13        2.13      1.55 o 
   2   6   7      334.64      359.44     15.17 o 
   3   6   7       11.13        7.15      1.24 o 
   4   6   7       86.08       71.56      7.50 o 
   5   6   7        5.67        4.79      2.32 o 
   6   6   7       50.30       52.56      6.17 o 
  -3   7   7       34.52       31.87      3.89 o 
  -2   7   7        0.64        0.72      1.45 o 
  -1   7   7        1.87        2.96      1.00 o 
   0   7   7        5.44        3.57      2.50 o 
   1   7   7       94.61       88.38      6.27 o 
   2   7   7       75.51       75.01      4.29 o 
   3   7   7       50.69       50.29      2.17 o 
   4   7   7        0.40       -0.05      0.87 o 
   5   7   7       15.66        9.89      2.57 o 
  -2   8   7       36.75       38.73      4.28 o 
  -1   8   7        7.53        8.58      1.51 o 
   0   8   7        0.01        0.92      0.90 o 
   1   8   7        0.00        0.71      2.39 o 
   2   8   7       33.83       30.10      3.38 o 
   3   8   7        4.87        4.30      1.37 o 
   4   8   7        0.73       -0.53      0.53 o 
   1  -7   8       14.28       13.38      4.52 o 
   2  -7   8        0.00        0.74      0.95 o 
  -2  -6   8       19.45       15.75      2.80 o 
  -1  -6   8        7.56       10.27      1.57 o 
   0  -6   8        0.12        1.32      1.05 o 
   1  -6   8        0.59        0.67      1.11 o 
   2  -6   8      125.72      111.68     19.39 o 
   3  -6   8       14.66       14.16      1.98 o 
   4  -6   8        4.05        3.48      1.65 o 
  -3  -5   8       14.92       16.42      2.67 o 
  -2  -5   8      283.29      295.00     54.22 o 
  -1  -5   8       24.78       27.97      2.33 o 
   0  -5   8       87.78       88.15     21.77 o 
   1  -5   8       26.94       23.54      2.41 o 
   2  -5   8        3.03        2.77      0.96 o 
   3  -5   8        3.85        2.93      1.17 o 
   4  -5   8        0.47        0.73      0.69 o 
   5  -5   8      137.99      141.30     18.07 o 
   6  -5   8        0.05        1.42      0.57 o 
  -4  -4   8        0.26        2.17      1.01 o 
  -3  -4   8       58.70       53.57     10.99 o 
  -2  -4   8       23.45       22.78      4.05 o 
  -1  -4   8      516.69      553.36     85.60 o 
   0  -4   8       78.28       74.56     18.81 o 
   1  -4   8       17.43       22.79      3.16 o 
   2  -4   8       10.79       10.42      1.56 o 
   3  -4   8        2.89        2.65      1.04 o 
   4  -4   8       35.06       36.01      4.75 o 
   5  -4   8       80.46       89.90     10.08 o 
   6  -4   8       54.45       54.67      1.89 o 
  -4  -3   8        9.97        8.30      1.35 o 
  -3  -3   8        0.12        1.00      0.99 o 
  -2  -3   8       17.97       15.61      2.58 o 
  -1  -3   8       73.76       72.19     13.25 o 
   0  -3   8       70.40       70.74      4.38 o 
   1  -3   8      108.66      118.95     11.83 o 
   2  -3   8      250.92      254.41     13.86 o 
   3  -3   8        5.18        5.08      0.99 o 
   4  -3   8        3.93        5.61      1.06 o 
   5  -3   8        0.01        1.98      0.98 o 
   6  -3   8        9.86       11.69      1.38 o 
   7  -3   8        2.71        2.66      1.45 o 
  -5  -2   8       56.18       55.37     17.33 o 
  -4  -2   8       22.28       19.04      4.31 o 
  -3  -2   8        3.71        2.88      1.15 o 
  -2  -2   8      171.13      176.82     21.18 o 
  -1  -2   8      754.44      821.47     78.23 o 
   0  -2   8        6.95        3.59      1.02 o 
   1  -2   8       29.21       30.78      2.10 o 
   2  -2   8      173.02      191.95      8.31 o 
   3  -2   8       34.53       36.60      2.48 o 
   4  -2   8      207.81      209.27     13.94 o 
   5  -2   8      446.85      454.87     13.15 o 
   6  -2   8       23.19       19.87      1.07 o 
   7  -2   8        2.36        2.92      1.15 o 
  -5  -1   8        0.07        1.36      0.88 o 
  -4  -1   8        0.04        1.44      0.71 o 
  -3  -1   8       46.81       41.59      1.60 o 
  -2  -1   8      120.30      119.25      8.96 o 
  -1  -1   8      122.94      126.61      4.57 o 
   0  -1   8        0.05        0.68      0.89 o 
   1  -1   8        2.85        2.06      1.26 o 
   2  -1   8        8.07        6.81      1.46 o 
   3  -1   8      780.22      849.81     20.54 o 
   4  -1   8       53.56       58.81      1.70 o 
   5  -1   8       49.86       49.76      1.29 o 
   6  -1   8       49.51       56.38      1.94 o 
   7  -1   8      198.33      207.54      6.52 o 
   8  -1   8       50.72       48.36      3.91 o 
  -5   0   8       61.17       50.80      8.98 o 
  -4   0   8       50.31       33.31      4.58 o 
  -3   0   8       12.00       13.87      1.38 o 
  -2   0   8      573.00      565.34     14.24 o 
  -1   0   8        4.47        6.38      1.02 o 
   0   0   8      164.86      167.67     18.41 o 
   1   0   8      202.25      188.72     20.32 o 
   2   0   8      204.51      241.44      5.68 o 
   3   0   8      148.78      146.08     10.24 o 
   4   0   8      297.63      306.14     20.62 o 
   5   0   8      381.92      386.41      5.06 o 
   6   0   8       17.42       14.62      2.57 o 
   7   0   8        4.91        4.89      1.46 o 
   8   0   8       65.39       57.33      7.26 o 
  -5   1   8        0.31        0.95      0.85 o 
  -4   1   8       21.59       19.44      2.04 o 
  -3   1   8       66.62       71.11      2.03 o 
  -2   1   8      130.82      137.68     11.52 o 
  -1   1   8       11.25       10.50      1.21 o 
   0   1   8        0.31        0.68      0.83 o 
   1   1   8       29.47       24.60      2.36 o 
   2   1   8      287.13      295.48     37.26 o 
   3   1   8       11.82       13.49      1.63 o 
   4   1   8      229.06      231.84     10.80 o 
   5   1   8       43.08       41.71      2.38 o 
   6   1   8       20.42       19.77      1.97 o 
   7   1   8       11.11       14.46      1.83 o 
   8   1   8       47.23       42.63      3.74 o 
  -5   2   8        2.13        2.05      1.59 o 
  -4   2   8      489.75      478.45     11.37 o 
  -3   2   8       28.60       26.76      2.20 o 
  -2   2   8        8.58       11.12      1.02 o 
  -1   2   8        4.05        4.34      1.08 o 
   0   2   8      104.15      113.06     10.03 o 
   1   2   8        3.92        2.72      0.87 o 
   2   2   8       16.98       19.57      1.18 o 
   3   2   8        2.19        1.47      0.29 o 
   4   2   8      424.75      451.74      8.64 o 
   5   2   8        5.60        5.73      1.52 o 
   6   2   8      121.84      122.34      3.72 o 
   7   2   8       87.93       90.05      3.60 o 
   8   2   8       45.78       40.05      4.58 o 
  -5   3   8       38.59       43.80      4.96 o 
  -4   3   8       32.46       32.89      2.60 o 
  -3   3   8        0.28        0.99      0.58 o 
  -2   3   8        2.75        1.65      0.92 o 
  -1   3   8        0.52        3.36      0.98 o 
   0   3   8       39.80       36.20      3.64 o 
   1   3   8       12.08       13.21      1.28 o 
   2   3   8        4.95        3.62      1.17 o 
   3   3   8       66.22       62.94      2.73 o 
   4   3   8      286.95      263.30     40.65 o 
   5   3   8       44.45       43.50      2.55 o 
   6   3   8      138.73      147.14      3.78 o 
   7   3   8        1.47        2.84      1.30 o 
   8   3   8        2.18        2.40      1.14 o 
  -5   4   8        2.18        4.54      1.39 o 
  -4   4   8       18.34       24.17      2.27 o 
  -3   4   8        5.62        7.41      0.85 o 
  -2   4   8        4.09        5.24      1.26 o 
  -1   4   8        8.98        8.06      1.40 o 
   0   4   8        0.83        0.95      0.63 o 
   1   4   8       38.09       40.20      2.24 o 
   2   4   8      157.72      156.29     10.01 o 
   3   4   8        8.58        9.57      1.15 o 
   4   4   8        5.93        4.10      0.92 o 
   5   4   8        0.08       -1.05      1.40 o 
   6   4   8       37.48       28.99      2.27 o 
   7   4   8       19.85       20.19      3.56 o 
  -4   5   8        2.38        4.16      1.74 o 
  -3   5   8       17.37       22.42      2.50 o 
  -2   5   8       28.13       27.41      1.76 o 
  -1   5   8        3.16        2.78      1.03 o 
   0   5   8        4.41        4.92      1.30 o 
   1   5   8       88.58       90.50      4.37 o 
   2   5   8      593.73      616.31     37.17 o 
   3   5   8       98.15       90.99      4.31 o 
   4   5   8       35.29       35.51      4.35 o 
   5   5   8       10.27       11.24      2.23 o 
   6   5   8        0.03        2.83      1.57 o 
   7   5   8       43.37       37.09      3.53 o 
  -4   6   8        0.58        0.87      1.45 o 
  -3   6   8       26.65       18.88      3.43 o 
  -2   6   8      187.91      199.18     15.84 o 
  -1   6   8        2.38        2.51      0.98 o 
   0   6   8       33.73       31.99      2.02 o 
   1   6   8      360.03      372.79     37.40 o 
   2   6   8       38.23       33.55      1.61 o 
   3   6   8        0.03        1.31      0.64 o 
   4   6   8       41.82       35.30      1.61 o 
   5   6   8        0.80        1.76      1.33 o 
   6   6   8       51.91       53.19      4.96 o 
  -3   7   8        0.01       -1.50      1.50 o 
  -2   7   8       17.47       19.33      4.06 o 
  -1   7   8        0.17        1.67      0.72 o 
   0   7   8        0.22        1.46      1.26 o 
   1   7   8       68.23       65.46      9.08 o 
   2   7   8        5.47        3.90      1.13 o 
   3   7   8        1.07        1.07      1.50 o 
   4   7   8       40.33       39.84      1.82 o 
   5   7   8       11.77        8.72      2.44 o 
  -1   8   8       12.73       14.59      1.32 o 
   0   8   8        0.60        1.51      0.80 o 
   1   8   8       13.04       14.65      3.54 o 
   2   8   8       19.30       17.24      1.59 o 
   3   8   8       18.75       15.37      2.59 o 
   4   8   8        6.27        4.87      0.95 o 
   0  -6   9        2.48        0.88      1.02 o 
   1  -6   9        4.54        4.43      1.73 o 
   2  -6   9        6.04        2.97      0.95 o 
   3  -6   9        8.78        8.94      1.55 o 
  -2  -5   9        0.57        2.44      2.02 o 
  -1  -5   9        8.48        8.42      1.52 o 
   0  -5   9        5.65        4.80      1.17 o 
   1  -5   9       43.23       38.97      3.79 o 
   2  -5   9       21.81       21.65      1.82 o 
   3  -5   9      219.01      212.79     25.42 o 
   4  -5   9       18.32       16.22      2.68 o 
   5  -5   9        6.19        7.26      1.08 o 
  -3  -4   9       55.32       53.32     10.69 o 
  -2  -4   9        7.13        7.04      1.43 o 
  -1  -4   9        0.32        0.48      1.70 o 
   0  -4   9       37.63       34.82      7.41 o 
   1  -4   9       57.27       57.44      8.31 o 
   2  -4   9      175.18      153.74     14.39 o 
   3  -4   9       27.04       30.41      3.91 o 
   4  -4   9       58.57       52.62      3.73 o 
   5  -4   9       26.63       19.79      2.46 o 
   6  -4   9        0.54        0.98      0.74 o 
  -4  -3   9       22.49       24.91      7.17 o 
  -3  -3   9        1.62        2.02      1.34 o 
  -2  -3   9       24.33       21.59      1.70 o 
  -1  -3   9       27.93       32.13      3.80 o 
   0  -3   9        4.53        1.90      0.88 o 
   1  -3   9        3.32        2.84      1.05 o 
   2  -3   9       50.34       55.76      4.08 o 
   3  -3   9        6.45       10.45      1.41 o 
   4  -3   9       74.34       74.18      3.71 o 
   5  -3   9        2.86        1.76      0.98 o 
   6  -3   9        0.12        1.26      1.11 o 
   7  -3   9       51.33       45.85      3.96 o 
  -4  -2   9        5.63        6.49      2.59 o 
  -3  -2   9       28.73       25.97      5.15 o 
  -2  -2   9        0.55        2.04      1.30 o 
  -1  -2   9      318.42      345.73     34.06 o 
   0  -2   9       19.44       19.61      1.41 o 
   1  -2   9        5.18        4.31      1.40 o 
   2  -2   9       93.87       92.34      2.16 o 
   3  -2   9      337.92      340.49     21.62 o 
   4  -2   9       91.63       94.45      4.23 o 
   5  -2   9       27.21       31.12      1.68 o 
   6  -2   9      175.77      153.69      8.53 o 
   7  -2   9        5.87        3.81      1.59 o 
  -4  -1   9        0.11       -0.19      0.84 o 
  -3  -1   9        0.65        1.79      0.83 o 
  -2  -1   9       17.33       19.91      2.43 o 
  -1  -1   9      112.03      122.47      6.74 o 
   0  -1   9       54.50       63.58      5.66 o 
   1  -1   9       15.01       18.37      1.75 o 
   2  -1   9      330.66      382.71     15.71 o 
   3  -1   9       22.81       26.11      1.89 o 
   4  -1   9        4.23        3.55      0.89 o 
   5  -1   9      613.39      670.40      6.75 o 
   6  -1   9       23.74       23.75      1.95 o 
   7  -1   9        6.35        2.15      1.16 o 
  -5   0   9        0.60        1.29      0.66 o 
  -4   0   9       42.87       36.84      1.95 o 
  -3   0   9       41.32       37.94      1.65 o 
  -2   0   9       23.09       24.14      1.54 o 
  -1   0   9      772.63      797.05     60.12 o 
   0   0   9       12.83       13.78      1.90 o 
   1   0   9        1.72        2.62      1.01 o 
   2   0   9       10.29        8.59      1.14 o 
   3   0   9       11.92       12.59      2.64 o 
   4   0   9        1.72        1.08      0.41 o 
   5   0   9      459.60      485.24      6.59 o 
   6   0   9       53.90       51.64      2.43 o 
   7   0   9       17.36       13.85      2.22 o 
   8   0   9       54.56       55.67      3.28 o 
  -5   1   9       11.40        7.38      2.69 o 
  -4   1   9        1.41        0.77      0.77 o 
  -3   1   9       27.94       26.84      1.45 o 
  -2   1   9      669.55      707.32     25.67 o 
  -1   1   9      160.17      176.20     14.25 o 
   0   1   9      254.77      267.97     28.22 o 
   1   1   9        1.72        2.95      1.01 o 
   2   1   9       39.75       44.33      5.71 o 
   3   1   9       54.36       59.34      2.80 o 
   4   1   9      165.17      160.17      9.20 o 
   5   1   9      118.06      125.93      3.68 o 
   6   1   9        9.01        7.84      1.57 o 
   7   1   9       19.25       23.26      1.90 o 
   8   1   9       10.22        5.73      1.15 o 
  -5   2   9       11.98       14.46      2.26 o 
  -4   2   9        4.14        3.91      0.96 o 
  -3   2   9      245.96      270.89      5.93 o 
  -2   2   9      161.18      177.22      7.56 o 
  -1   2   9        0.98        1.54      1.22 o 
   0   2   9        3.11        6.07      1.14 o 
   1   2   9        4.32        5.08      1.20 o 
   2   2   9       84.95       89.96      8.47 o 
   3   2   9       15.19       15.03      2.61 o 
   4   2   9      136.85      138.85      2.19 o 
   5   2   9      144.10      147.12      4.12 o 
   6   2   9        1.76        1.24      1.74 o 
   7   2   9        0.24        2.52      1.80 o 
   8   2   9       95.86       87.84      4.74 o 
  -4   3   9        7.11        4.47      1.13 o 
  -3   3   9       75.83       66.70      8.92 o 
  -2   3   9        1.75        0.79      0.55 o 
  -1   3   9       27.48       26.42      1.33 o 
   0   3   9       27.22       31.99      2.39 o 
   1   3   9       74.71       75.47      8.20 o 
   2   3   9       62.07       63.56      6.71 o 
   3   3   9      184.31      177.57     21.28 o 
   4   3   9      242.47      218.13     31.66 o 
   5   3   9       52.04       55.92      3.02 o 
   6   3   9       18.76       18.17      1.92 o 
   7   3   9       41.21       38.15      2.87 o 
  -4   4   9        8.75       10.89      2.12 o 
  -3   4   9        4.36        5.10      1.11 o 
  -2   4   9       57.28       59.78      2.79 o 
  -1   4   9       14.42       12.26      1.02 o 
   0   4   9       31.51       28.72      1.41 o 
   1   4   9       44.72       43.61      3.17 o 
   2   4   9        9.48        9.80      1.22 o 
   3   4   9        1.56        0.85      0.82 o 
   4   4   9      189.80      170.84     10.51 o 
   5   4   9        2.47        3.02      1.40 o 
   6   4   9        2.36        4.53      1.88 o 
   7   4   9        6.73       10.81      2.33 o 
  -4   5   9        3.62        6.07      1.93 o 
  -3   5   9        0.44        1.18      1.40 o 
  -2   5   9        0.62       -0.22      0.59 o 
  -1   5   9      215.64      217.15      3.37 o 
   0   5   9       10.50       11.12      1.41 o 
   1   5   9        5.18        5.57      1.07 o 
   2   5   9      229.43      224.03     23.13 o 
   3   5   9        5.90        5.22      1.03 o 
   4   5   9        6.26        6.30      1.40 o 
   5   5   9       72.14       74.50      3.64 o 
   6   5   9       11.69       12.98      3.01 o 
  -3   6   9        6.07       10.37      2.76 o 
  -2   6   9      105.81       96.80      5.91 o 
  -1   6   9       22.34       19.90      1.72 o 
   0   6   9        5.58        3.81      0.99 o 
   1   6   9       26.96       27.93      1.56 o 
   2   6   9      106.18      105.31      9.19 o 
   3   6   9       21.44       17.55      1.40 o 
   4   6   9        2.75        2.67      0.73 o 
   5   6   9       25.62       26.11      3.84 o 
   6   6   9       11.72       10.29      2.44 o 
  -2   7   9       26.86       25.90      3.26 o 
  -1   7   9       16.23       18.07      1.99 o 
   0   7   9       23.68       24.91      2.48 o 
   1   7   9       42.74       50.24      7.03 o 
   2   7   9        0.06        2.06      0.78 o 
   3   7   9        1.38        1.08      0.69 o 
   4   7   9        0.01        1.84      1.26 o 
   5   7   9       21.97       21.53      2.74 o 
   0   8   9        5.49        6.90      1.51 o 
   1   8   9        0.18        0.19      0.84 o 
   2   8   9        5.23        5.76      1.22 o 
   3   8   9       19.71       21.06      1.59 o 
  -1  -5  10       37.66       40.35      6.74 o 
   0  -5  10        4.92        3.11      1.32 o 
   1  -5  10       61.85       58.34      8.04 o 
   2  -5  10        0.71        3.21      2.61 o 
   3  -5  10        4.57        6.75      1.37 o 
   4  -5  10       16.73       17.58      3.08 o 
  -2  -4  10       54.34       54.90      9.98 o 
  -1  -4  10        0.73        1.04      2.39 o 
   0  -4  10        2.94        4.89      1.73 o 
   1  -4  10       11.38       12.37      1.43 o 
   2  -4  10       16.21       15.41      1.57 o 
   3  -4  10      167.93      161.96     16.69 o 
   4  -4  10        2.83        3.59      1.30 o 
   5  -4  10       20.88       28.26      2.86 o 
  -3  -3  10        6.47        5.21      1.18 o 
  -2  -3  10       13.14       17.03      1.89 o 
  -1  -3  10       54.37       63.57      6.33 o 
   0  -3  10       16.16       18.19      1.59 o 
   1  -3  10        3.50        2.44      0.99 o 
   2  -3  10        0.76        1.51      0.73 o 
   3  -3  10       63.56       56.29      3.01 o 
   4  -3  10       25.00       22.15      1.92 o 
   5  -3  10       39.11       38.90      1.90 o 
   6  -3  10        0.06        1.03      0.93 o 
  -3  -2  10        4.03        3.63      1.02 o 
  -2  -2  10        9.38        8.86      3.99 o 
  -1  -2  10       26.27       34.19      3.74 o 
   0  -2  10      697.93      864.39     67.09 o 
   1  -2  10       20.62       22.55      1.99 o 
   2  -2  10      218.79      194.47      3.51 o 
   3  -2  10       34.23       38.06      2.89 o 
   4  -2  10       37.59       37.53      1.63 o 
   5  -2  10       13.38       13.97      2.26 o 
   6  -2  10       64.91       55.56      2.50 o 
   7  -2  10       84.23       77.55      4.17 o 
  -4  -1  10       34.73       40.12      8.60 o 
  -3  -1  10        6.99        8.33      1.83 o 
  -2  -1  10        0.47        1.74      0.92 o 
  -1  -1  10      384.72      463.09     31.42 o 
   0  -1  10      134.73      144.32     11.07 o 
   1  -1  10      152.46      178.66      4.24 o 
   2  -1  10      152.01      160.52      6.39 o 
   3  -1  10       66.97       65.13      2.72 o 
   4  -1  10        7.76        7.27      1.09 o 
   5  -1  10        0.62        1.54      1.29 o 
   6  -1  10        2.32        1.11      1.12 o 
   7  -1  10       36.78       40.94      3.47 o 
  -4   0  10        8.79        6.23      3.33 o 
  -3   0  10       41.51       44.08      3.81 o 
  -2   0  10       40.84       43.96      2.39 o 
  -1   0  10      473.51      497.21     27.93 o 
   0   0  10       71.60       64.14      2.06 o 
   1   0  10       19.96       21.78      1.84 o 
   2   0  10       28.96       29.12      2.01 o 
   3   0  10        0.01        0.10      0.66 o 
   4   0  10        6.67        6.41      0.88 o 
   5   0  10       11.40       11.34      0.79 o 
   6   0  10      107.21      112.97      5.22 o 
   7   0  10        4.02        6.38      2.07 o 
  -4   1  10        0.12        0.71      0.48 o 
  -3   1  10       76.60       77.01      7.74 o 
  -2   1  10      143.32      158.87      9.04 o 
  -1   1  10       53.44       47.46      3.48 o 
   0   1  10       29.36       31.09      2.32 o 
   1   1  10        1.47        1.10      0.92 o 
   2   1  10       14.34       11.85      2.46 o 
   3   1  10       86.17       89.95      2.25 o 
   4   1  10        0.08        0.77      1.04 o 
   5   1  10      191.65      194.53      4.22 o 
   6   1  10       15.18       11.91      2.45 o 
   7   1  10       36.88       41.60      2.70 o 
  -4   2  10        0.03        0.80      0.67 o 
  -3   2  10      128.05      131.12      3.80 o 
  -2   2  10      166.00      173.03      7.90 o 
  -1   2  10      558.99      605.54     38.76 o 
   0   2  10       16.33       17.80      2.01 o 
   1   2  10      286.71      288.22     28.33 o 
   2   2  10        9.02       10.87      1.53 o 
   3   2  10        0.01        0.70      0.90 o 
   4   2  10       56.68       55.16      1.85 o 
   5   2  10      894.87      976.53      7.18 o 
   6   2  10        0.18        3.78      2.27 o 
   7   2  10       62.33       64.07      5.30 o 
  -4   3  10        0.29        0.28      1.23 o 
  -3   3  10       41.23       36.83      1.65 o 
  -2   3  10        7.35        5.96      1.22 o 
  -1   3  10        6.13        4.56      2.37 o 
   0   3  10        0.05        1.11      0.90 o 
   1   3  10       24.82       23.03      2.30 o 
   2   3  10      140.92      143.13     17.79 o 
   3   3  10       69.65       59.52     10.40 o 
   4   3  10      149.80      135.52     26.44 o 
   5   3  10      190.36      202.47      5.44 o 
   6   3  10        6.29        8.07      2.06 o 
   7   3  10       99.48       90.73     10.83 o 
  -3   4  10        5.66        3.34      2.00 o 
  -2   4  10       10.47       10.57      1.26 o 
  -1   4  10        0.80        0.90      0.73 o 
   0   4  10        0.01       -0.41      0.84 o 
   1   4  10        0.00        0.56      0.76 o 
   2   4  10        4.31        2.14      0.68 o 
   3   4  10       24.91       22.44      2.39 o 
   4   4  10       47.76       41.45      6.54 o 
   5   4  10      316.76      342.92     11.27 o 
   6   4  10       73.54       82.00      4.17 o 
   7   4  10        4.52        3.85      1.34 o 
  -3   5  10        8.32        5.02      2.08 o 
  -2   5  10       58.58       63.01      2.90 o 
  -1   5  10        0.44        0.64      0.59 o 
   0   5  10       11.75       15.61      2.32 o 
   1   5  10       34.48       27.84      4.08 o 
   2   5  10       60.43       60.88      3.21 o 
   3   5  10      137.58      136.70      8.09 o 
   4   5  10       27.02       21.74      2.38 o 
   5   5  10       58.48       62.75      3.39 o 
   6   5  10        0.39       -1.63      1.63 o 
  -2   6  10       19.24       16.21      2.73 o 
  -1   6  10        2.30        2.06      1.46 o 
   0   6  10        2.37        3.82      1.13 o 
   1   6  10       16.10       16.87      1.38 o 
   2   6  10      186.84      184.49     18.76 o 
   3   6  10      119.85      109.23     10.94 o 
   4   6  10       22.76       18.44      5.76 o 
   5   6  10        2.93        0.92      1.40 o 
  -1   7  10        4.34        4.41      1.75 o 
   0   7  10        0.45        0.55      1.43 o 
   1   7  10       77.77       71.96     11.09 o 
   2   7  10        0.28        1.53      1.02 o 
   3   7  10        0.10        0.09      0.62 o 
   4   7  10       21.83       26.27      3.13 o 
   2  -5  11       25.31       21.65      4.73 o 
  -1  -4  11        2.62        2.51      1.22 o 
   0  -4  11        4.24        0.98      0.99 o 
   1  -4  11       11.91       15.04      1.92 o 
   2  -4  11        7.62       11.64      2.11 o 
   3  -4  11        0.18        0.45      1.37 o 
   4  -4  11       10.63       10.60      1.42 o 
  -2  -3  11        0.03       -0.01      0.90 o 
  -1  -3  11        0.05        2.25      1.33 o 
   0  -3  11       14.87       17.40      2.19 o 
   1  -3  11        5.33        6.96      1.41 o 
   2  -3  11        9.28        5.69      2.70 o 
   3  -3  11       13.62       15.27      1.46 o 
   4  -3  11        1.77        3.45      1.33 o 
   5  -3  11       24.03       24.23      2.26 o 
  -2  -2  11       40.83       48.43      3.87 o 
  -1  -2  11       38.98       40.60      4.99 o 
   0  -2  11        1.00        2.04      0.76 o 
   1  -2  11       38.10       46.48      2.42 o 
   2  -2  11       57.08       58.77      3.26 o 
   3  -2  11       16.19       16.54      1.45 o 
   4  -2  11      381.06      399.41     12.65 o 
   5  -2  11        2.18        4.42      0.89 o 
   6  -2  11       60.44       52.57      4.50 o 
  -3  -1  11        0.00        0.57      0.76 o 
  -2  -1  11       31.05       38.16      6.33 o 
  -1  -1  11       66.91       66.00      6.93 o 
   0  -1  11       20.57       25.54      2.29 o 
   1  -1  11       10.02       13.17      2.62 o 
   2  -1  11        8.77        6.44      1.22 o 
   3  -1  11      157.17      174.15     10.56 o 
   4  -1  11      188.20      182.74      4.09 o 
   5  -1  11       51.01       50.40      2.45 o 
   6  -1  11        0.32       -0.01      1.22 o 
  -3   0  11        6.74        5.94      1.02 o 
  -2   0  11        3.93        4.58      1.28 o 
  -1   0  11       21.65       20.11      1.54 o 
   0   0  11      448.00      466.96     37.45 o 
   1   0  11       89.82       97.28      7.27 o 
   2   0  11       85.82       88.53      4.48 o 
   3   0  11        6.74        4.91      0.96 o 
   4   0  11        5.77        7.31      1.58 o 
   5   0  11       68.18       75.46      2.96 o 
   6   0  11       36.47       32.39      2.38 o 
   7   0  11       21.21       21.03      2.47 o 
  -3   1  11       96.12       97.95      5.54 o 
  -2   1  11        2.29        4.25      2.18 o 
  -1   1  11      152.77      153.37      7.97 o 
   0   1  11       11.07       14.13      1.62 o 
   1   1  11      159.69      163.50     17.31 o 
   2   1  11        6.21        4.02      1.74 o 
   3   1  11       10.32       12.42      2.91 o 
   4   1  11       20.82       21.90      1.14 o 
   5   1  11       14.38       15.33      2.30 o 
   6   1  11      251.98      257.42      7.65 o 
   7   1  11        1.23        0.78      1.20 o 
  -3   2  11       41.80       46.25      5.18 o 
  -2   2  11        4.75        3.81      0.86 o 
  -1   2  11      101.25      107.31      8.78 o 
   0   2  11       15.93       16.31      3.01 o 
   1   2  11       17.86       18.22      2.06 o 
   2   2  11       34.81       33.42      4.01 o 
   3   2  11        0.92        1.06      0.69 o 
   4   2  11       30.22       30.82      1.30 o 
   5   2  11       67.19       72.80      3.21 o 
   6   2  11      169.42      162.67      5.52 o 
   7   2  11      268.17      280.50      5.04 o 
  -3   3  11       55.45       57.22      3.32 o 
  -2   3  11       34.55       36.52      1.81 o 
  -1   3  11       66.59       62.63      2.39 o 
   0   3  11       11.05       11.04      2.29 o 
   1   3  11       20.54       17.47      1.84 o 
   2   3  11        5.16        8.22      1.40 o 
   3   3  11        8.98        7.40      1.35 o 
   4   3  11        0.36        0.40      1.15 o 
   5   3  11      168.16      168.29      5.92 o 
   6   3  11        7.77        9.80      2.65 o 
   7   3  11       38.95       40.56      3.15 o 
  -3   4  11        4.13        7.21      2.00 o 
  -2   4  11       15.98       17.95      2.97 o 
  -1   4  11      130.16      132.64      8.28 o 
   0   4  11       96.68       93.66     10.21 o 
   1   4  11        6.16        3.31      1.13 o 
   2   4  11       41.40       44.62      6.56 o 
   3   4  11        5.13        4.70      1.15 o 
   4   4  11       30.83       24.06      4.86 o 
   5   4  11        5.00        5.59      2.19 o 
   6   4  11        6.37        7.89      2.48 o 
  -2   5  11        0.58        0.76      0.70 o 
  -1   5  11       45.96       42.56      3.84 o 
   0   5  11       39.16       34.58      1.82 o 
   1   5  11       21.72       17.11      2.31 o 
   2   5  11        9.74        6.93      1.24 o 
   3   5  11        2.10        1.62      0.79 o 
   4   5  11      124.50      135.89      4.88 o 
   5   5  11      110.08      104.17      9.75 o 
  -1   6  11        2.65        2.36      0.71 o 
   0   6  11       10.08        9.33      1.28 o 
   1   6  11       14.51        9.06      1.90 o 
   2   6  11       47.40       41.75      4.45 o 
   3   6  11       93.51       85.84      7.45 o 
   4   6  11        0.47        3.48      2.08 o 
   5   6  11        8.38       13.35      2.69 o 
   1   7  11        0.32       -0.22      0.71 o 
   2   7  11       15.50       14.35      1.45 o 
   3   7  11        1.75        0.54      0.79 o 
   2  -4  12        1.69        0.84      0.85 o 
   0  -3  12       12.99       21.80      4.05 o 
   1  -3  12       22.95       26.02      2.45 o 
   2  -3  12       13.98       21.26      4.60 o 
   3  -3  12       21.34       16.93      1.74 o 
   4  -3  12       32.66       20.80      1.62 o 
  -1  -2  12        7.59        7.73      1.56 o 
   0  -2  12       32.58       37.32      5.51 o 
   1  -2  12       12.71       11.90      1.73 o 
   2  -2  12       90.23       97.33     10.42 o 
   3  -2  12      620.15      674.97     49.44 o 
   4  -2  12        0.12        2.20      1.20 o 
   5  -2  12       44.37       48.21      5.21 o 
  -2  -1  12       13.96       19.57      1.69 o 
  -1  -1  12        3.93        4.71      2.23 o 
   0  -1  12        4.86        9.14      2.74 o 
   1  -1  12        0.17        2.48      1.18 o 
   2  -1  12       83.72       88.60      3.22 o 
   3  -1  12       27.72       35.04      1.81 o 
   4  -1  12       53.86       49.15      3.45 o 
   5  -1  12        0.35        2.15      1.17 o 
   6  -1  12        0.03       -0.40      1.40 o 
  -2   0  12       28.47       28.97      2.15 o 
  -1   0  12       92.69       96.56      7.46 o 
   0   0  12        0.00        1.04      0.76 o 
   1   0  12      137.25      147.83      8.56 o 
   2   0  12       49.71       48.07      2.31 o 
   3   0  12      114.54      102.74      3.09 o 
   4   0  12        2.52        1.84      0.75 o 
   5   0  12        2.97        5.38      1.98 o 
   6   0  12        3.24        2.72      1.46 o 
  -2   1  12       17.60       17.76      1.89 o 
  -1   1  12       56.72       58.10      3.61 o 
   0   1  12       71.35       71.25      9.21 o 
   1   1  12       11.91        8.88      2.67 o 
   2   1  12        4.12        4.53      1.14 o 
   3   1  12       28.06       29.65      2.05 o 
   4   1  12       26.74       23.67      1.19 o 
   5   1  12       11.35        6.04      2.18 o 
   6   1  12       14.35        8.69      2.17 o 
  -2   2  12       31.22       27.16      3.30 o 
  -1   2  12      182.97      187.14     14.20 o 
   0   2  12      166.80      155.55     19.82 o 
   1   2  12        1.01        1.78      0.80 o 
   2   2  12       33.73       33.96      6.48 o 
   3   2  12        2.22        0.37      0.66 o 
   4   2  12       11.41        8.21      0.81 o 
   5   2  12        2.65        6.14      2.21 o 
   6   2  12        1.36        3.03      2.17 o 
  -2   3  12        0.12        0.33      0.75 o 
  -1   3  12       49.83       39.12      3.29 o 
   0   3  12        3.13        3.46      1.09 o 
   1   3  12       11.34        8.55      3.10 o 
   2   3  12        5.42        5.00      1.24 o 
   3   3  12        9.66        3.91      3.50 o 
   4   3  12        2.68        1.35      0.76 o 
   5   3  12       88.54       82.27      3.88 o 
   6   3  12      169.27      168.99     12.66 o 
  -2   4  12        0.44        1.18      0.80 o 
  -1   4  12       80.47       88.02     11.96 o 
   0   4  12      133.47      140.27      9.96 o 
   1   4  12       26.81       25.12      2.16 o 
   2   4  12       12.60       13.23      1.33 o 
   3   4  12        1.57        3.15      2.46 o 
   4   4  12        1.78        1.32      1.37 o 
   5   4  12        9.16       10.98      2.56 o 
  -1   5  12      115.50      109.68     12.14 o 
   0   5  12        3.28        1.90      0.78 o 
   1   5  12       16.05       13.87      1.68 o 
   2   5  12       13.60       11.38      1.64 o 
   3   5  12      225.58      209.55     30.75 o 
   4   5  12        7.30        8.02      2.52 o 
   5   5  12      128.25      128.48      6.82 o 
   1   6  12        0.01        0.58      1.09 o 
   2   6  12      142.12      146.23     24.36 o 
   3   6  12       28.73       27.88      2.15 o 
   1  -2  13       51.25       64.13      7.54 o 
   2  -2  13       28.29       35.19      4.35 o 
   3  -2  13       29.81       32.01      3.09 o 
   4  -2  13       33.55       35.29      4.56 o 
   0  -1  13        2.02        3.15      3.38 o 
   1  -1  13        2.29        3.15      1.06 o 
   2  -1  13       45.07       57.93      7.37 o 
   3  -1  13        0.38        1.16      0.59 o 
   4  -1  13        0.50        1.08      2.00 o 
   5  -1  13        1.10        0.91      1.72 o 
  -1   0  13        6.83        7.85      3.83 o 
   0   0  13       10.48       10.68      1.46 o 
   1   0  13       31.36       46.14      3.07 o 
   2   0  13       16.68       16.53      1.83 o 
   3   0  13      154.02      147.77      8.28 o 
   4   0  13       19.35       16.75      2.78 o 
   5   0  13        8.16        8.98      2.69 o 
  -1   1  13      146.97      166.65     12.79 o 
   0   1  13        0.19        2.79      1.41 o 
   1   1  13        1.28        0.86      1.01 o 
   2   1  13       78.10       81.14      7.00 o 
   3   1  13        5.11        4.16      1.08 o 
   4   1  13       15.62       14.42      2.51 o 
   5   1  13        0.59        2.32      1.73 o 
  -1   2  13        6.50        4.44      1.10 o 
   0   2  13       87.83       90.36      9.19 o 
   1   2  13        0.11        0.26      0.75 o 
   2   2  13        1.52        2.71      1.36 o 
   3   2  13       53.94       60.86      4.37 o 
   4   2  13        2.19        2.27      1.41 o 
   5   2  13      111.41      118.94      9.16 o 
  -1   3  13       85.35       91.16     13.81 o 
   0   3  13       33.46       25.94      5.98 o 
   1   3  13        9.10        6.86      2.60 o 
   2   3  13       63.40       51.80      5.04 o 
   3   3  13       25.68       21.01      5.71 o 
   4   3  13        4.57        4.64      1.39 o 
   5   3  13       16.88       18.00      2.54 o 
   0   4  13       35.01       34.12      5.37 o 
   1   4  13        6.60        2.51      0.82 o 
   2   4  13       44.53       44.23      7.99 o 
   3   4  13       19.01       15.36      6.17 o 
   4   4  13        1.43        2.36      1.45 o 
   1   5  13        5.61        4.83      1.02 o 
   2   5  13       16.15       14.04      1.37 o 
   3   5  13       47.44       38.62      6.06 o 
   1   0  14        7.17        8.70      1.44 o 
   2   0  14        0.32        2.79      1.26 o 
   3   0  14        1.75        1.47      0.97 o 
   1   1  14        0.64        1.82      0.75 o 
   2   1  14        3.01        1.04      0.97 o 
   3   1  14        4.87        4.18      1.14 o 
   4   1  14       16.41       14.62      2.68 o 
   1   2  14        1.79        1.88      0.90 o 
   2   2  14       24.14       19.74      2.54 o 
   3   2  14      109.32      113.11      6.05 o 
   4   2  14        0.48        2.17      1.43 o 
   2   3  14        0.59        1.31      0.49 o 
   3   3  14       85.44       67.47      8.85 o 
                                                 
